# Supplementary material for: HRDE-2 drives small RNA specificity for the nuclear Argonaute protein HRDE-1
Source: Nat Commun. 2024 Feb 1;15:957. doi: 10.1038/s41467-024-45245-8 (PMC10834429; doi:10.1038/s41467-024-45245-8)
Supplement: Supplementary file 4 — Supplementary Data 1 [file 41467_2024_45245_MOESM4_ESM.xlsx]

## Sheet: Summary
Supplementary Data 1. Protein interactions identified in this study.
Sheet 1	Table summary
Sheet 2	SIMR-1 yeast-two-hybrid
Sheet 3	SIMR-1, HRDE-2 IP Mass spec replicate 1
Sheet 4	SIMR-1, HRDE-2 IP Mass spec replicates 2, 3
Sheet 5	HRDE-1 wild-type, mut-2, HK-AA IP Mass spec replicates 1, 2, 3

## Sheet: SIMR-1 yeast-two-hybrid
Supplementary Data 1, Sheet 2. Yeast-two hybrid screen: Caenorhabditis elegans SIMR-1 (aa 1-691) vs Caenorhabditis elegans mixed stage cDNA library
Interaction confidence level:
A - very high confidence
B - high confidence
C - good confidence
D - moderate confidence
E - Interactions involving highly connected (or relatively highly connected) prey domains, warning of non-specific interaction
F - Experimentally proven technical artifacts
N/A- All the fragments of the reference CDS are antisense, the 5p sequence is missing, all the fragments of the reference CDS are cloned out of frame, or all the fragments of the reference CDS lie in the 5' or 3' UTR
Gene name	hit number	confidence level
F45D3.4	6	A
hrde-2	143	A
mbk-2	2	C
M04C3.1	1	D
fmo-1	3	D
hsp-1	1	D
let-805	3	D
F40E10	1	D
ceh-37	5	E
F40E10.6	11	N/A
hsp-90	1	N/A
msp-76	2	N/A
vit-2	1	N/A

## Sheet: SIMR-1, HRDE-2 IPMassspec_rep1
Supplementary Data 1, Sheet 3. HRDE-2, SIMR-1, N2 IP-Mass spec replicate1
Protein IDs	Description	Intensity 1-N2	Intensity 2-SIMR-1-mcherry-HA	Intensity 3-N2	Intensity 4-HRDE-2-GFP	MS/MS count 1-N2	MS/MS count 2-SIMR-1-mcherry-HA	MS/MS count 3-N2	MS/MS count 4-HRDE-2-GFP	note
T01C3.9	T01C3.9;CE12924;WBGene00011324;status:Confirmed;UniProt:Q22058;protein_id:CAB01662.1	0	0	0	1341500000	0	0	0	35	HRDE-1
C06A5.6	C06A5.6;CE07953;WBGene00015504;status:Confirmed;UniProt:O01477;protein_id:CCD61216.1	0	2576800000	0	0	0	69	0	0	SIMR-1
F11C3.3	F11C3.3;CE09349;WBGene00006789;locus:unc-54;status:Confirmed;UniProt:P02566;protein_id:CAB05505.1;Myosin-4	535080000	435090000	28199000	1252900000	42	51	14	102
R03G5.1a	R03G5.1a;CE01270;WBGene00001169;locus:eef-1A.2;status:Confirmed;UniProt:P53013;protein_id:CCD68024.1;Elongation factor 1-alpha;F31E3.5;CE01270;WBGene00001168;locus:eef-1A.1;status:Confirmed;UniProt:P53013;protein_id:CCD63407.1;Elongation factor 1-alpha;R03	3732000000	998170000	121730000	801190000	43	29	20	43
ZK131.8	ZK131.8;CE03252;WBGene00001888;locus:his-14;status:Predicted;UniProt:P62784;protein_id:CAB05839.1;Histone H4;ZK131.4;CE03252;WBGene00001884;locus:his-10;status:Predicted;UniProt:P62784;protein_id:CAB05837.1;Histone H4;ZK131.1;CE03252;WBGene00001900;locus:h	74037000	350990000	142000000	599390000	2	20	15	23
M03F4.2a	M03F4.2a;CE12358;WBGene00000066;locus:act-4;status:Confirmed;UniProt:P10986;protein_id:CCD83476.1;Actin-4;M03F4.2c;CE37134;WBGene00000066;locus:act-4;status:Confirmed;UniProt:Q6A8K1;protein_id:CCD83478.1;Actin-4;M03F4.2b;CE28620;WBGene00000066;locus:act-4;	5055200000	2683600000	110850000	433880000	47	51	18	31
C16C10.3	C16C10.3;CE01494;WBGene00007624;locus:hrde-1;status:Confirmed;UniProt:Q09249;protein_id:CAA86741.1;Uncharacterized protein C16C10.3	0	0	0	311520000	0	0	0	38
C36E6.5	C36E6.5;CE20542;WBGene00003370;locus:mlc-2;status:Confirmed;UniProt:P19626;protein_id:CCD66902.1;Myosin regulatory light chain 2	618140000	84387000	21516000	232200000	13	6	5	8
ZK131.7	ZK131.7;CE03253;WBGene00001887;locus:his-13;status:Predicted;UniProt:P08898;protein_id:CAB05834.1;Histone H3;ZK131.3;CE03253;WBGene00001883;locus:his-9;status:Predicted;UniProt:P08898;protein_id:CAB05833.1;Histone H3;ZK131.2;CE03253;WBGene00001899;locus:hi	0	0	47804000	174560000	0	0	1	1
F26D10.3	F26D10.3;CE09682;WBGene00002005;locus:hsp-1;status:Confirmed;UniProt:P09446;protein_id:CAB02319.1;Heat shock 70 kDa protein A	464980000	1061500000	14732000	166750000	17	41	7	14
F07B7.11	F07B7.11;CE26800;WBGene00001928;locus:his-54;status:Partially_confirmed;UniProt:Q27894;protein_id:CCD68873.1;Histone H2B 2;F54E12.4;CE05165;WBGene00001932;locus:his-58;status:Confirmed;UniProt:Q27876;protein_id:CAB05211.1;Probable histone H2B 4;B0035.8;CE0	13628000	154060000	17931000	165740000	7	5	7	10
H28O16.1d	H28O16.1d;CE36263;WBGene00010419;status:Confirmed;UniProt:Q9XXK1;protein_id:CAF31480.1;ATP synthase subunit alpha, mitochondrial;H28O16.1a;CE18826;WBGene00010419;status:Confirmed;UniProt:Q9XXK1;protein_id:CAA19429.1;ATP synthase subunit alpha, mitochondria	501340000	418870000	15936000	137090000	13	30	7	21
F54B3.3	F54B3.3;CE35878;WBGene00010015;locus:atad-3;status:Confirmed;UniProt:Q20748;protein_id:CAA88471.2;ATPase family AAA domain-containing protein 3	0	2276800	3553300	116280000	0	2	2	9
R11A5.4a	R11A5.4a;CE12728;WBGene00011232;locus:pck-2;status:Confirmed;UniProt:O02286;protein_id:CAB05600.1;R11A5.4b;CE36358;WBGene00011232;locus:pck-2;status:Partially_confirmed;UniProt:Q7JKI1;protein_id:CAF31484.1;R11A5.4d;CE36360;WBGene00011232;locus:pck-2;status	6974800	9852900	20651000	110760000	4	5	7	23
K07H8.6a	K07H8.6a;CE28594;WBGene00006930;locus:vit-6;status:Confirmed;UniProt:P18948;protein_id:CCD70603.1;Vitellogenin-6;K07H8.6c;CE18026;WBGene00006930;locus:vit-6;status:Partially_confirmed;UniProt:P18948;protein_id:CCD70605.1;Vitellogenin-6	981220000	371850000	25329000	106530000	45	52	7	23
Y105E8A.16	Y105E8A.16;CE29835;WBGene00004489;locus:rps-20;status:Confirmed;UniProt:Q8WQA8;protein_id:CAD21665.1	954470000	214830000	28178000	94068000	6	8	8	8
Y43B11AR.4	Y43B11AR.4;CE24278;WBGene00004473;locus:rps-4;status:Confirmed;UniProt:Q9N3X2;protein_id:CCD74049.1;40S ribosomal protein S4	342460000	109430000	0	83593000	10	14	1	11
T27E9.1a	T27E9.1a;CE14263;WBGene00006439;locus:ant-1.1;status:Confirmed;UniProt:O45865;protein_id:CAB04874.1;T27E9.1d;CE46432;WBGene00006439;locus:ant-1.1;status:Confirmed;UniProt:G3MU69;protein_id:CCD31125.1;T27E9.1c;CE33844;WBGene00006439;locus:ant-1.1;status:Con	90133000	155530000	5766200	83219000	6	15	1	11
C18A11.7b	C18A11.7b;CE04038;WBGene00001000;locus:dim-1;status:Confirmed;UniProt:Q18066;protein_id:CCD65067.1;Disorganized muscle protein 1;C18A11.7a;CE27706;WBGene00001000;locus:dim-1;status:Confirmed;UniProt:Q18066;protein_id:CCD65066.1;Disorganized muscle protein	5708900000	1786100000	21783000	81488000	53	72	5	10
T25F10.6a	T25F10.6a;CE07537;WBGene00020808;locus:clik-1;status:Confirmed;UniProt:Q23050;protein_id:CCD74240.1;T25F10.6b;CE37049;WBGene00020808;locus:clik-1;status:Confirmed;UniProt:H2L0M6;protein_id:CCD74241.1	51538000	37507000	0	80014000	5	9	0	9
ZC482.2	ZC482.2;CE47797;WBGene00013911;locus:irld-60;status:Partially_confirmed;UniProt:G5EED3;protein_id:CAC35854.1	0	81338000	39919000	78901000	0	1	1	2
W02F12.5	W02F12.5;CE31083;WBGene00020950;locus:dlst-1;status:Confirmed;UniProt:O45148;protein_id:CCD72936.1;Dihydrolipoamide S-succinyltransferase	171010000	75239000	5144500	77202000	6	3	1	9
C34E10.6	C34E10.6;CE29950;WBGene00000229;locus:atp-2;status:Confirmed;UniProt:P46561;protein_id:CCD66650.1;ATP synthase subunit beta, mitochondrial	55406000	573350000	18743000	76286000	8	43	6	14
R08C7.3	R08C7.3;CE07426;WBGene00019947;locus:htz-1;status:Confirmed;UniProt:Q27511;protein_id:CCD73086.1;Histone H2A.V	4083500	292980000	18441000	72420000	1	2	1	1
W05B10.1	W05B10.1;CE06544;WBGene00012276;locus:his-74;status:Confirmed;UniProt:Q27532;protein_id:CAA98963.1;Histone H3.3-like type 2	0	105960000	14357000	60130000	0	2	2	1
F18A12.7	F18A12.7;CE09460;WBGene00017556;status:Partially_confirmed;UniProt:O16793;protein_id:CCD64732.1	0	0	0	57903000	1	0	0	0
C42D8.2b	C42D8.2b;CE41109;WBGene00006926;locus:vit-2;status:Confirmed;UniProt:G8JY38;protein_id:CCD65571.1;C42D8.2a;CE06950;WBGene00006926;locus:vit-2;status:Confirmed;UniProt:P05690;protein_id:CCD65563.1;Vitellogenin-2	521050000	381780000	9181800	56126000	32	47	2	16
T25C8.2	T25C8.2;CE16463;WBGene00000067;locus:act-5;status:Confirmed;UniProt:O45815;protein_id:CAB05817.1;Actin-5	490230000	178490000	12519000	54524000	17	18	6	10
F41E7.5	F41E7.5;CE03305;WBGene00009621;locus:fipr-21;status:Confirmed;UniProt:Q20277;protein_id:CAA92128.1	17108000	15845000	0	53671000	3	2	1	4
C23G10.3	C23G10.3;CE01810;WBGene00004472;locus:rps-3;status:Confirmed;UniProt:P48152;protein_id:CCD65297.1;40S ribosomal protein S3	9281600	91729000	0	50587000	2	11	0	10
ZK131.6	ZK131.6;CE04501;WBGene00001886;locus:his-12;status:Predicted;UniProt:P09588;protein_id:CAB05838.1;Histone H2A;ZK131.10;CE04501;WBGene00001890;locus:his-16;status:Partially_confirmed;UniProt:P09588;protein_id:CAB05836.1;Histone H2A;F54E12.5c;CE47758;WBGene0	0	25766000	12155000	50430000	0	1	2	1
T08B2.10	T08B2.10;CE26948;WBGene00004486;locus:rps-17;status:Confirmed;UniProt:O01692;protein_id:CCD67616.1;40S ribosomal protein S17	187420000	100510000	9635700	49387000	9	7	1	8
T03E6.7a	T03E6.7a;CE16333;WBGene00000776;locus:cpl-1;status:Confirmed;UniProt:O45734;protein_id:CAB07275.1;T03E6.7b;CE47424;WBGene00000776;locus:cpl-1;status:Confirmed;UniProt:H9G333;protein_id:CCG28194.1	56345000	128790000	24521000	47671000	4	15	9	10
F07A5.7a	F07A5.7a;CE09197;WBGene00006754;locus:unc-15;status:Confirmed;UniProt:P10567;protein_id:CAB01965.1;Paramyosin;F07A5.7b;CE42754;WBGene00006754;locus:unc-15;status:Confirmed;UniProt:B3WFV3;protein_id:CAQ76467.1	8328400	0	9830500	46819000	1	0	6	17
F42C5.8a	F42C5.8a;CE04561;WBGene00004477;locus:rps-8;status:Confirmed;UniProt:P48156;protein_id:CCD63349.1;40S ribosomal protein S8;F42C5.8b;CE49256;WBGene00004477;locus:rps-8;status:Confirmed;UniProt:V6CM07;protein_id:CDK13600.1	222510000	152680000	18347000	45170000	12	13	7	9
Y71H2AM.23	Y71H2AM.23;CE27322;WBGene00007000;locus:tufm-1;status:Confirmed;UniProt:G5ECM6;protein_id:CCD73874.1	108520000	53048000	0	39768000	9	7	0	5
C47E8.5	C47E8.5;CE05441;WBGene00000915;locus:daf-21;status:Confirmed;UniProt:Q18688;protein_id:CAA99793.1;Heat shock protein 90	8948600	41396000	0	39557000	6	7	0	7
F40F11.1	F40F11.1;CE05860;WBGene00004480;locus:rps-11;status:Confirmed;UniProt:Q20206;protein_id:CAA97792.1	157100000	45592000	5629800	39030000	9	1	1	6
B0393.1	B0393.1;CE00854;WBGene00004469;locus:rps-0;status:Confirmed;UniProt:P46769;protein_id:CAA86061.1;40S ribosomal protein SA	234900000	81713000	14115000	38974000	7	11	10	12
C14B9.7	C14B9.7;CE00078;WBGene00004433;locus:rpl-21;status:Confirmed;UniProt:P34334;protein_id:CCD64440.1;60S ribosomal protein L21	34029000	64209000	0	36196000	4	4	0	5
C36E8.5	C36E8.5;CE00913;WBGene00006537;locus:tbb-2;status:Confirmed;UniProt:P52275;protein_id:CAA84648.1;Tubulin beta-2 chain	803640000	702960000	0	35545000	38	55	0	8
C49H3.11	C49H3.11;CE04237;WBGene00004471;locus:rps-2;status:Confirmed;UniProt:P51403;protein_id:CCD67711.1;40S ribosomal protein S2	219110000	91262000	3036400	34626000	6	14	1	6
C44B7.10	C44B7.10;CE32326;WBGene00016630;locus:acer-1;status:Confirmed;UniProt:Q18599;protein_id:CCD61564.1	291830000	75977000	0	34500000	13	14	0	6
C44B12.1	C44B12.1;CE27850;WBGene00016636;locus:perm-2;status:Confirmed;UniProt:O44145;protein_id:CCD67227.1	269610000	89160000	17975000	31997000	5	4	2	3
F56E10.4	F56E10.4;CE19904;WBGene00004496;locus:rps-27;status:Confirmed;UniProt:Q9TXP0;protein_id:CCD71974.1;40S ribosomal protein S27	205160000	77976000	3964800	31384000	3	4	2	4
Y111B2A.18	Y111B2A.18;CE31089;WBGene00004700;locus:rsp-3;status:Confirmed;UniProt:Q9NEW6;protein_id:CAC35847.2;Probable splicing factor, arginine\/serine-rich 3	136070000	18914000	5644500	31122000	2	3	1	4
T01C3.6	T01C3.6;CE12918;WBGene00004485;locus:rps-16;status:Confirmed;UniProt:Q22054;protein_id:CAB01658.1;40S ribosomal protein S16	65723000	45124000	0	30526000	3	7	0	5
Y69A2AR.18a	Y69A2AR.18a;CE27514;WBGene00022089;status:Confirmed;UniProt:Q95XJ0;protein_id:CCD74122.1;Y69A2AR.18b;CE29133;WBGene00022089;status:Confirmed;UniProt:Q95XI9;protein_id:CCD74123.1;Y69A2AR.18c;CE33241;WBGene00022089;status:Partially_confirmed;UniProt:Q86DM7;p	26644000	72312000	0	29731000	4	7	0	4
D2023.2a	D2023.2a;CE09072;WBGene00004258;locus:pyc-1;status:Confirmed;UniProt:O17732;protein_id:CAB02872.1;Pyruvate carboxylase 1;D2023.2b;CE46773;WBGene00004258;locus:pyc-1;status:Confirmed;UniProt:H2L2E4;protein_id:CCE72329.1	22713000	21719000	0	28819000	3	7	0	12
F54C9.1	F54C9.1;CE02249;WBGene00002065;locus:iff-2;status:Confirmed;UniProt:Q20751;protein_id:CAA90247.1;Eukaryotic translation initiation factor 5A-2	5425800000	2311500000	12170000	28801000	30	28	1	3
C03G5.1	C03G5.1;CE03917;WBGene00015391;locus:sdha-1;status:Confirmed;UniProt:Q09508;protein_id:CCD62793.1;Succinate dehydrogenase [ubiquinone] flavoprotein subunit, mitochondrial	16592000	91524000	1102000	28629000	4	14	1	7
F37C12.9	F37C12.9;CE00821;WBGene00004483;locus:rps-14;status:Confirmed;UniProt:P48150;protein_id:CCD70739.1;40S ribosomal protein S14	200110000	86034000	8418800	28217000	9	11	3	4
F54C9.5	F54C9.5;CE02255;WBGene00004416;locus:rpl-5;status:Confirmed;UniProt:P49405;protein_id:CAA90251.1;60S ribosomal protein L5	14537000	69183000	2310000	27899000	5	11	2	3
B0041.4	B0041.4;CE07669;WBGene00004415;locus:rpl-4;status:Confirmed;UniProt:O02056;protein_id:CCD61249.1;60S ribosomal protein L4	78904000	100350000	7247400	27780000	17	17	4	5
W09C5.6a	W09C5.6a;CE20168;WBGene00004445;locus:rpl-31;status:Confirmed;UniProt:Q9U332;protein_id:CAB63331.1;60S ribosomal protein L31	59120000	26609000	3443100	27028000	6	4	1	4
C04F1.3	C04F1.3;CE17366;WBGene00002989;locus:lim-7;status:Confirmed;UniProt:G5EC36;protein_id:CCD62964.1	257890000	35430000	0	26475000	2	0	0	2
F26E4.8b	F26E4.8b;CE46730;WBGene00006528;locus:tba-1;status:Partially_confirmed;UniProt:H2L2E8;protein_id:CCE71275.1;F26E4.8a;CE09692;WBGene00006528;locus:tba-1;status:Confirmed;UniProt:O18688;protein_id:CAB03001.1;F44F4.11;CE18680;WBGene00006530;locus:tba-4;status	15165000	2764300	0	26282000	6	2	0	3
Y62H9A.6	Y62H9A.6;CE19242;WBGene00013394;status:Confirmed;UniProt:Q9XWT3;protein_id:CAA21562.1	745230000	154520000	11979000	25993000	11	9	2	2
Y66D12A.8a	Y66D12A.8a;CE47899;WBGene00013434;status:Confirmed;UniProt:Q95Q06;protein_id:CAC70131.2;Y66D12A.8b;CE47950;WBGene00013434;status:Confirmed;UniProt:G2HK16;protein_id:CCD31157.2	5874900	44347000	2395400	25579000	3	10	2	7
Y105E8B.1o	Y105E8B.1o;CE50292;WBGene00002978;locus:lev-11;status:Confirmed;UniProt:A0A0K3AWP0;protein_id:CTQ86396.1;Y105E8B.1g;CE48010;WBGene00002978;locus:lev-11;status:Partially_confirmed;UniProt:K8FDX2;protein_id:CCO25589.1;Y105E8B.1d;CE29060;WBGene00002978;locus:	35969000	15313000	12874000	25260000	2	5	7	3
T05G5.6	T05G5.6;CE00318;WBGene00001155;locus:ech-6;status:Confirmed;UniProt:P34559;protein_id:CAA81594.1;Probable enoyl-CoA hydratase, mitochondrial	1078800000	469230000	5394200	25233000	15	24	2	3
C44B12.5	C44B12.5;CE48800;WBGene00016638;locus:perm-4;status:Confirmed;UniProt:O44144;protein_id:CCD67230.2	499450000	101580000	11462000	24574000	10	12	3	6
K04D7.1	K04D7.1;CE06090;WBGene00010556;locus:rack-1;status:Confirmed;UniProt:Q21215;protein_id:CAA93514.1;Guanine nucleotide-binding protein subunit beta-2-like 1	31876000	118700000	0	24486000	4	16	0	6
Y57A10A.26	Y57A10A.26;CE22631;WBGene00013266;status:Confirmed;UniProt:Q9NA74;protein_id:CAB55031.1	77221000	0	0	24368000	5	0	1	6
C44B11.3	C44B11.3;CE24843;WBGene00003175;locus:mec-12;status:Confirmed;UniProt:P91910;protein_id:CCD67209.1;Tubulin alpha-3 chain;F40F4.5;CE30131;WBGene00006535;locus:tba-9;status:Partially_confirmed;UniProt:Q20221;protein_id:CCD70145.1	359910000	673190000	0	23485000	9	29	0	2
T05F1.3	T05F1.3;CE13265;WBGene00004488;locus:rps-19;status:Confirmed;UniProt:O18650;protein_id:CAB04689.1;40S ribosomal protein S19	62059000	43401000	3441800	23307000	8	6	1	4
C32E8.2a	C32E8.2a;CE08526;WBGene00004425;locus:rpl-13;status:Confirmed;UniProt:P91128;protein_id:CCD66399.1;60S ribosomal protein L13	128530000	89074000	4653900	22734000	6	7	3	5
F40F8.10	F40F8.10;CE05849;WBGene00004478;locus:rps-9;status:Confirmed;UniProt:Q20228;protein_id:CAA93262.1;40S ribosomal protein S9	35894000	54098000	4364700	22200000	5	4	1	2
F10C1.2a	F10C1.2a;CE02618;WBGene00002053;locus:ifb-1;status:Confirmed;UniProt:Q19289;protein_id:CCD65029.1;Intermediate filament protein ifb-1;F10C1.2b;CE02619;WBGene00002053;locus:ifb-1;status:Confirmed;UniProt:Q19289;protein_id:CCD65030.1;Intermediate filament pr	6074300	0	6049400	21936000	1	0	3	7
F46H5.3b	F46H5.3b;CE33098;WBGene00018519;status:Confirmed;UniProt:Q10454;protein_id:CCD71356.1;Probable arginine kinase F46H5.3;F46H5.3a;CE37112;WBGene00018519;status:Confirmed;UniProt:Q10454;protein_id:CCD71355.1;Probable arginine kinase F46H5.3	0	0	2303900	21122000	0	0	1	2
F28D1.7a	F28D1.7a;CE05747;WBGene00004492;locus:rps-23;status:Confirmed;UniProt:Q19877;protein_id:CAA94601.1;40S ribosomal protein S23	57492000	10537000	0	20471000	6	5	0	2
T07A9.11	T07A9.11;CE40119;WBGene00004493;locus:rps-24;status:Confirmed;UniProt:Q1XFY9;protein_id:CCD73984.1	0	29026000	4166000	20136000	0	2	1	2
R13A5.8	R13A5.8;CE01380;WBGene00004420;locus:rpl-9;status:Confirmed;UniProt:Q95Y90;protein_id:CCD63603.1;60S ribosomal protein L9	10408000	60160000	0	19548000	4	8	1	4
Y57G11C.16	Y57G11C.16;CE14956;WBGene00004487;locus:rps-18;status:Confirmed;UniProt:O18240;protein_id:CAB16517.1	95408000	103520000	0	18776000	2	6	1	5
F25H2.10	F25H2.10;CE09655;WBGene00004408;locus:rla-0;status:Confirmed;UniProt:Q93572;protein_id:CAB02098.1;60S acidic ribosomal protein P0	61243000	94323000	0	18641000	5	11	0	3
Y41D4B.5	Y41D4B.5;CE21842;WBGene00004497;locus:rps-28;status:Confirmed;UniProt:Q95Y04;protein_id:CCD66705.1;40S ribosomal protein S28	151550000	40436000	14316000	18605000	7	2	2	2
K02B2.5	K02B2.5;CE04691;WBGene00004494;locus:rps-25;status:Confirmed;UniProt:P52821;protein_id:CCD61804.1;40S ribosomal protein S25	36359000	81238000	2925400	17524000	2	7	1	2
F30F8.1	F30F8.1;CE09813;WBGene00009270;status:Confirmed;UniProt:Q93649;protein_id:CAB03029.1	0	0	0	17420000	0	0	0	4
F25H5.4b	F25H5.4b;CE46149;WBGene00001167;locus:eef-2;status:Confirmed;UniProt:P29691;protein_id:CCD31064.1;Elongation factor 2;F25H5.4a;CE15900;WBGene00001167;locus:eef-2;status:Confirmed;UniProt:P29691;protein_id:CAB02985.1;Elongation factor 2	217670000	133010000	5353200	17378000	20	11	4	3
D1007.6	D1007.6;CE09041;WBGene00004479;locus:rps-10;status:Confirmed;UniProt:O01869;protein_id:CCD67317.1	84627000	69499000	6912700	16854000	11	7	4	5
C12C8.1	C12C8.1;CE08110;WBGene00002026;locus:hsp-70;status:Confirmed;UniProt:O45246;protein_id:CAB03871.1;F44E5.5;CE18679;WBGene00009692;status:Confirmed;UniProt:G5ECU5;protein_id:CAB05508.1;F44E5.4;CE18679;WBGene00009691;status:Confirmed;UniProt:G5ECU5;protein_id	0	86655000	7920400	16796000	0	4	2	4
Y45F10D.12	Y45F10D.12;CE16650;WBGene00004430;locus:rpl-18;status:Confirmed;UniProt:O45946;protein_id:CAA16387.1;60S ribosomal protein L18	49968000	46032000	3939800	16435000	6	7	4	5
K02F2.2	K02F2.2;CE17154;WBGene00019322;locus:ahcy-1;status:Confirmed;UniProt:P27604;protein_id:CCD68626.1;Adenosylhomocysteinase	185610000	32941000	0	15428000	5	7	0	6
D1054.10	D1054.10;CE05528;WBGene00008377;status:Confirmed;UniProt:Q18943;protein_id:CAA98435.1	108650000	132230000	0	15376000	8	8	0	5
H06I04.4a	H06I04.4a;CE20938;WBGene00006725;locus:ubl-1;status:Confirmed;UniProt:P37165;protein_id:CCD72254.1;Ubiquitin-like protein 1	97841000	25518000	3119000	14984000	2	5	1	3
F37C12.4	F37C12.4;CE30781;WBGene00004450;locus:rpl-36;status:Confirmed;UniProt:P49181;protein_id:CCD70737.1;60S ribosomal protein L36	22104000	40655000	3399700	14592000	2	4	3	4
T22D1.9	T22D1.9;CE17253;WBGene00004458;locus:rpn-1;status:Confirmed;UniProt:Q9GZH5;protein_id:CCD62025.1	8774000	12476000	0	14460000	2	3	0	3
C37C3.6c	C37C3.6c;CE30735;WBGene00003242;locus:mig-6;status:Confirmed;UniProt:O76840;protein_id:CCD66947.1;Papilin;C37C3.6a;CE17535;WBGene00003242;locus:mig-6;status:Confirmed;UniProt:O76840;protein_id:CCD66945.1;Papilin;C37C3.6b;CE17536;WBGene00003242;locus:mig-6;	28618000	0	0	14122000	2	0	1	3
F26A1.1	F26A1.1;CE27757;WBGene00017801;status:Confirmed;UniProt:Q19805;protein_id:CCD66793.1	0	7683200	0	13953000	0	3	0	1
K01G5.4	K01G5.4;CE16194;WBGene00004302;locus:ran-1;status:Confirmed;UniProt:O17915;protein_id:CAB07240.1;GTP-binding nuclear protein ran-1	201700000	57454000	0	13358000	11	6	0	5
T01C3.7	T01C3.7;CE12920;WBGene00001423;locus:fib-1;status:Confirmed;UniProt:Q22053;protein_id:CAB01657.1;rRNA 2-O-methyltransferase fibrillarin	23372000	23223000	3370000	13043000	3	2	2	6
F53A3.3a	F53A3.3a;CE10884;WBGene00004491;locus:rps-22;status:Confirmed;UniProt:O17218;protein_id:CCD62154.1;F53A3.3b;CE41657;WBGene00004491;locus:rps-22;status:Partially_confirmed;UniProt:A8WIR1;protein_id:CCD62156.1	105250000	22835000	0	12873000	5	7	0	4
F56D12.5a	F56D12.5a;CE11254;WBGene00006924;locus:vig-1;status:Confirmed;UniProt:H2KYR1;protein_id:CCD64348.1	10189000	25569000	0	12475000	1	4	0	3
Y116A8C.35a	Y116A8C.35a;CE23341;WBGene00006698;locus:uaf-2;status:Confirmed;UniProt:Q9U2U0;protein_id:CAB55137.1;Y116A8C.35b;CE50583;WBGene00006698;locus:uaf-2;status:Confirmed;UniProt:A0A0K3AXF6;protein_id:CTQ86678.1	0	6155200	0	12215000	1	2	0	4
Y49E10.1	Y49E10.1;CE22219;WBGene00004506;locus:rpt-6;status:Confirmed;UniProt:Q9XTT9;protein_id:CAB11558.1	0	0	0	12025000	0	1	0	2
W01B11.3	W01B11.3;CE18307;WBGene00020915;locus:nol-5;status:Confirmed;UniProt:O45012;protein_id:CCD73371.1	0	0	0	11947000	0	1	0	2
F08B6.4b	F08B6.4b;CE27922;WBGene00006819;locus:unc-87;status:Confirmed;UniProt:P37806;protein_id:CCD66937.1;Protein unc-87;F08B6.4a;CE20658;WBGene00006819;locus:unc-87;status:Confirmed;UniProt:P37806;protein_id:CCD66936.1;Protein unc-87	163130000	110380000	7389500	11882000	15	14	1	3
C04F6.1	C04F6.1;CE03921;WBGene00006929;locus:vit-5;status:Confirmed;UniProt:P06125;protein_id:CCD63027.1;Vitellogenin-5;F59D8.1;CE20900;WBGene00006927;locus:vit-3;status:Confirmed;UniProt:Q9N4J2;protein_id:CCD71957.1;Vitellogenin-3;F59D8.2;CE26817;WBGene00006928;l	0	59305000	2134000	11783000	2	21	1	5
F57B9.6a	F57B9.6a;CE01341;WBGene00002083;locus:inf-1;status:Confirmed;UniProt:P27639;protein_id:CCD70313.1;Eukaryotic initiation factor 4A	35357000	28431000	0	11621000	5	3	0	3
Y48G8AL.8	Y48G8AL.8;CE22195;WBGene00004429;locus:rpl-17;status:Confirmed;UniProt:Q9BL19;protein_id:CCD73463.1;60S ribosomal protein L17	75723000	27630000	0	11558000	4	2	0	4
R11D1.8	R11D1.8;CE06313;WBGene00004442;locus:rpl-28;status:Confirmed;UniProt:Q21930;protein_id:CAA99898.1;60S ribosomal protein L28	50905000	58773000	0	11038000	1	3	0	1
Y71A12B.1a	Y71A12B.1a;CE24592;WBGene00004475;locus:rps-6;status:Confirmed;UniProt:Q9NEN6;protein_id:CAB81996.1;40S ribosomal protein S6;Y71A12B.1c;CE47695;WBGene00004475;locus:rps-6;status:Confirmed;UniProt:I2HAF9;protein_id:CCH63886.1;Y71A12B.1b;CE47633;WBGene000044	43102000	18047000	0	9927300	2	4	0	1
F13B10.2a	F13B10.2a;CE05598;WBGene00004414;locus:rpl-3;status:Confirmed;UniProt:P50880;protein_id:CAA91277.1;60S ribosomal protein L3;F13B10.2c;CE36996;WBGene00004414;locus:rpl-3;status:Confirmed;UniProt:G5ECE5;protein_id:CAH10799.1;F13B10.2d;CE36997;WBGene00004414;	70023000	30047000	0	9840500	7	4	0	2
M01F1.2	M01F1.2;CE01030;WBGene00004428;locus:rpl-16;status:Confirmed;UniProt:Q27389;protein_id:CAA86515.1;60S ribosomal protein L13a	0	35566000	0	9826900	3	4	0	4
ZC434.2	ZC434.2;CE06577;WBGene00004476;locus:rps-7;status:Confirmed;UniProt:Q23312;protein_id:CAB00058.1;40S ribosomal protein S7	26778000	13540000	0	9641600	10	4	0	2
T08B2.7b	T08B2.7b;CE26950;WBGene00020347;locus:ech-1.2;status:Confirmed;UniProt:Q9BIC3;protein_id:CCD67611.1;T08B2.7a;CE13431;WBGene00020347;locus:ech-1.2;status:Confirmed;UniProt:Q9GYT0;protein_id:CCD67610.1;T08B2.7c;CE30299;WBGene00020347;locus:ech-1.2;status:Par	0	10114000	0	9569300	1	7	0	5
C47B2.3	C47B2.3;CE17563;WBGene00006529;locus:tba-2;status:Confirmed;UniProt:P34690;protein_id:CAB16856.1;Tubulin alpha-2 chain	26081000	52330000	0	9514900	10	8	0	4
Y106G6H.2c	Y106G6H.2c;CE36228;WBGene00003902;locus:pab-1;status:Confirmed;UniProt:Q7K797;protein_id:CAE54917.1;Y106G6H.2a;CE20412;WBGene00003902;locus:pab-1;status:Confirmed;UniProt:Q9U302;protein_id:CAA21572.1;Polyadenylate-binding protein;Y106G6H.2b;CE36227;WBGene0	9881400	8629800	0	9454900	3	3	0	3
K12F2.1	K12F2.1;CE34936;WBGene00003515;locus:myo-3;status:Confirmed;UniProt:P12844;protein_id:CAB01576.2;Myosin-3	4591800	7402600	0	9260200	1	3	0	3
F56F3.5	F56F3.5;CE00664;WBGene00004470;locus:rps-1;status:Confirmed;UniProt:P48154;protein_id:CAA83605.1;40S ribosomal protein S3a	46915000	59480000	0	9214600	4	6	0	5
Y71F9AL.13a	Y71F9AL.13a;CE25552;WBGene00004412;locus:rpl-1;status:Confirmed;UniProt:Q9N4I4;protein_id:CCD73507.1;60S ribosomal protein L10a;Y71F9AL.13b;CE28379;WBGene00004412;locus:rpl-1;status:Confirmed;UniProt:Q95Y46;protein_id:CCD73508.1;Ribosomal protein	46970000	15071000	0	9209700	2	4	0	3
C09H10.2	C09H10.2;CE02131;WBGene00004454;locus:rpl-36.A;status:Confirmed;UniProt:P48166;protein_id:CAA90434.1;Ribosomal protein L36.A	11397000	18510000	0	9076700	0	2	0	2
F10B5.1	F10B5.1;CE01543;WBGene00004421;locus:rpl-10;status:Confirmed;UniProt:Q09533;protein_id:CAA88308.1;60S ribosomal protein L10	34688000	29772000	0	9063200	5	8	1	3
ZK836.2b	ZK836.2b;CE46049;WBGene00014098;status:Partially_confirmed;UniProt:F5GUD7;protein_id:CCA65694.1;ZK836.2a;CE35706;WBGene00014098;status:Confirmed;UniProt:Q23629;protein_id:CAE46691.1;Probable 2-oxoglutarate dehydrogenase E1 component DHKTD1 homolog, mitocho	0	0	0	8830300	0	0	0	3
Y106G6H.3c	Y106G6H.3c;CE47526;WBGene00004444;locus:rpl-30;status:Confirmed;UniProt:I2HAJ2;protein_id:CCH63920.1;Y106G6H.3a;CE44850;WBGene00004444;locus:rpl-30;status:Confirmed;UniProt:Q9XWS4;protein_id:CAA21573.2	5901500	14220000	0	8706200	2	5	1	5
B0336.10	B0336.10;CE00778;WBGene00004435;locus:rpl-23;status:Confirmed;UniProt:P48158;protein_id:CCD61530.1;60S ribosomal protein L23	0	5123500	0	8672800	1	4	0	1
C41C4.8	C41C4.8;CE05402;WBGene00008053;locus:cdc-48.2;status:Confirmed;UniProt:P54812;protein_id:CAA88314.1;Transitional endoplasmic reticulum ATPase homolog 2	15550000	18390000	0	8568700	4	3	0	3
T09F3.3	T09F3.3;CE02343;WBGene00001683;locus:gpd-1;status:Confirmed;UniProt:P04970;protein_id:CAA88870.1;Glyceraldehyde-3-phosphate dehydrogenase 1;F33H1.2;CE01568;WBGene00001686;locus:gpd-4;status:Confirmed;UniProt:P17331;protein_id:CAA88697.1;Glyceraldehyde-3-ph	0	6006800	0	8534000	0	1	0	2
Y37E3.9	Y37E3.9;CE26775;WBGene00004014;locus:phb-1;status:Confirmed;UniProt:Q9BKU4;protein_id:CCD73430.1;Mitochondrial prohibitin complex protein 1	5210900	38679000	0	8310900	4	5	0	2
C53H9.1	C53H9.1;CE19381;WBGene00004441;locus:rpl-27;status:Confirmed;UniProt:P91914;protein_id:CCD67946.1;60S ribosomal protein L27	0	62073000	4030100	7758200	0	4	2	2
Y47G6A.15	Y47G6A.15;CE22105;WBGene00021641;status:Confirmed;UniProt:Q65XX4;protein_id:CCD72560.1	7286400	0	0	7669800	1	0	0	1
F32D1.2	F32D1.2;CE09866;WBGene00017982;locus:hpo-18;status:Confirmed;UniProt:O16298;protein_id:CCD68482.1	23844000	42711000	7201400	7627100	2	6	2	3
T05G5.10a	T05G5.10a;CE37787;WBGene00002064;locus:iff-1;status:Confirmed;UniProt:P34563;protein_id:CAA81597.2;Eukaryotic translation initiation factor 5A-1;T05G5.10b;CE00503;WBGene00002064;locus:iff-1;status:Confirmed;UniProt:G1K0V8;protein_id:CCC42199.1;Eukaryotic t	987610000	455670000	3304800	7592300	10	15	1	3
B0024.1	B0024.1;CE05146;WBGene00000722;locus:col-149;status:Confirmed;UniProt:Q17417;protein_id:CAA94874.1	0	0	0	7432500	0	0	0	4
F54E7.2	F54E7.2;CE26896;WBGene00004481;locus:rps-12;status:Confirmed;UniProt:P49196;protein_id:CCD61763.1;40S ribosomal protein S12	90870000	67063000	5407500	7202500	3	10	2	1
JC8.3a	JC8.3a;CE17986;WBGene00004424;locus:rpl-12;status:Confirmed;UniProt:P61866;protein_id:CAB05226.1;60S ribosomal protein L12	0	7984000	0	7178500	0	2	0	1
C53A5.1	C53A5.1;CE08950;WBGene00008262;locus:ril-1;status:Confirmed;UniProt:O17694;protein_id:CAB03983.1	0	0	0	7058600	0	0	0	2
Y47G6A.20b	Y47G6A.20b;CE24366;WBGene00004389;locus:rnp-6;status:Confirmed;UniProt:Q9N3S4;protein_id:CCD72565.1;Y47G6A.20a;CE24365;WBGene00004389;locus:rnp-6;status:Confirmed;UniProt:Q9N3S3;protein_id:CCD72564.1;Y47G6A.20c;CE31375;WBGene00004389;locus:rnp-6;status:Con	457620000	108170000	0	7041500	8	20	0	4
F53A2.7	F53A2.7;CE10878;WBGene00009952;locus:acaa-2;status:Confirmed;UniProt:O45552;protein_id:CAB04455.2	33999000	16178000	0	6711300	5	5	0	2
R05F9.3	R05F9.3;CE04805;WBGene00003430;locus:msp-32;status:Predicted;UniProt:P53018;protein_id:CCD69272.1;Major sperm protein 32;C34F11.4;CE02806;WBGene00003443;locus:msp-50;status:Confirmed;UniProt:P53017;protein_id:CCD65824.1;Major sperm protein 19\/31\/40\/45\/	0	8469300	22234000	6620800	0	2	5	2
T24B8.1a	T24B8.1a;CE03709;WBGene00004446;locus:rpl-32;status:Confirmed;UniProt:Q22716;protein_id:CAA92757.1;T24B8.1b;CE43313;WBGene00004446;locus:rpl-32;status:Confirmed;UniProt:B7WN95;protein_id:CAT01058.1	68954000	35494000	1763400	6565300	7	3	1	1
F10E7.7	F10E7.7;CE04362;WBGene00004447;locus:rpl-33;status:Confirmed;UniProt:P49180;protein_id:CCD69169.1;60S ribosomal protein L35a	58063000	25973000	0	6480100	4	3	0	1
F52B10.1	F52B10.1;CE31177;WBGene00003776;locus:nmy-1;status:Confirmed;UniProt:Q20641;protein_id:CCD61856.1	0	0	0	6365100	0	0	0	2
H27M09.1	H27M09.1;CE23832;WBGene00019245;locus:sacy-1;status:Confirmed;UniProt:Q9N5K1;protein_id:CCD72466.1	388350000	22195000	0	6186600	26	8	0	2
R151.3	R151.3;CE00744;WBGene00004417;locus:rpl-6;status:Confirmed;UniProt:P47991;protein_id:CCD70755.1;60S ribosomal protein L6	86245000	50482000	0	5990300	3	10	1	1
Y37E3.8a	Y37E3.8a;CE26774;WBGene00021350;status:Confirmed;UniProt:Q9BKU5;protein_id:CCD73428.1;Y37E3.8b;CE26904;WBGene00021350;status:Confirmed;UniProt:Q9BKU6;protein_id:CCD73429.1	14026000	100360000	1889400	5975100	2	5	1	1
F52B5.6	F52B5.6;CE05721;WBGene00004439;locus:rpl-25.2;status:Confirmed;UniProt:Q20647;protein_id:CAA99858.1;60S ribosomal protein L23a 2	50570000	46269000	2333600	5947900	3	3	1	1
F53G12.10	F53G12.10;CE11024;WBGene00004418;locus:rpl-7;status:Confirmed;UniProt:O01802;protein_id:CCD71708.1;60S ribosomal protein L7	113700000	51700000	0	5868200	6	6	1	3
K11H12.2	K11H12.2;CE12148;WBGene00004427;locus:rpl-15;status:Confirmed;UniProt:P91374;protein_id:CCD70971.1;60S ribosomal protein L15	49096000	35625000	0	5868100	9	5	0	1
C16C10.4	C16C10.4;CE01495;WBGene00007625;status:Confirmed;UniProt:Q09250;protein_id:CAA86742.1;Probable histone deacetylase complex subunit SAP18	26911000	0	0	5767500	2	2	0	2
C04F12.4	C04F12.4;CE19677;WBGene00004426;locus:rpl-14;status:Confirmed;UniProt:Q9XVE9;protein_id:CAB03835.1	42906000	22772000	2157500	5673800	3	1	1	3
C09D4.5	C09D4.5;CE08034;WBGene00004431;locus:rpl-19;status:Confirmed;UniProt:O02639;protein_id:CCD63892.1;60S ribosomal protein L19	93159000	14894000	0	5659100	1	4	1	2
Y22D7AL.5a	Y22D7AL.5a;CE27244;WBGene00002025;locus:hsp-60;status:Confirmed;UniProt:P50140;protein_id:CCD73746.1;Chaperonin homolog Hsp-60, mitochondrial;Y22D7AL.5c;CE49133;WBGene00002025;locus:hsp-60;status:Confirmed;UniProt:V6CLG8;protein_id:CDK13411.1;Y22D7AL.5b;CE	0	10234000	0	5654000	0	3	0	1
F59B1.2	F59B1.2;CE17943;WBGene00019097;status:Confirmed;UniProt:O61880;protein_id:CCD72117.1	14131000	0	0	5619100	3	0	0	3
E04A4.8	E04A4.8;CE21392;WBGene00004432;locus:rpl-20;status:Confirmed;UniProt:O44480;protein_id:CCD68709.1;60S ribosomal protein L18a	0	4692400	1610300	5462700	0	2	1	2
T23E7.2f	T23E7.2f;CE48107;WBGene00020732;status:Confirmed;UniProt:L8E6J9;protein_id:CCQ25669.1;T23E7.2e;CE31244;WBGene00020732;status:Confirmed;UniProt:Q8MXJ1;protein_id:CCD83565.1;T23E7.2b;CE48130;WBGene00020732;status:Confirmed;UniProt:H2KZS3;protein_id:CCD83562.	4805200	2114700	0	5437100	3	1	0	2
Y71F9AL.9	Y71F9AL.9;CE22858;WBGene00022114;status:Confirmed;UniProt:Q9N4I3;protein_id:CCD73504.1	31675000	7530600	1501800	5425000	2	4	1	2
R12E2.13	R12E2.13;CE18145;WBGene00020038;status:Confirmed;UniProt:O61793;protein_id:CCD65180.1	0	0	0	5404400	0	0	0	1
C55B7.4a	C55B7.4a;CE09015;WBGene00016943;locus:acdh-1;status:Confirmed;UniProt:H2KZG6;protein_id:CCD68091.1;Probable acyl-CoA dehydrogenase;C55B7.4b;CE32840;WBGene00016943;locus:acdh-1;status:Confirmed;UniProt:Q8IAB6;protein_id:CCD68092.1;Probable acyl-CoA dehydrog	69100000	120400000	0	5403300	12	12	0	2
F21H12.6	F21H12.6;CE01917;WBGene00017686;locus:tpp-2;status:Confirmed;UniProt:Q09541;protein_id:CCD66120.1;Tripeptidyl-peptidase 2	0	0	0	5364500	0	0	1	4
F39B2.6	F39B2.6;CE16012;WBGene00004495;locus:rps-26;status:Confirmed;UniProt:O45499;protein_id:CAB07387.1;40S ribosomal protein S26	41434000	10508000	0	5091300	1	2	0	1
C26F1.4	C26F1.4;CE06878;WBGene00004499;locus:rps-30;status:Confirmed;UniProt:Q18231;protein_id:CCD65769.1	59036000	27747000	0	4997800	4	4	0	2
ZC101.2l	ZC101.2l;CE47371;WBGene00006787;locus:unc-52;status:Confirmed;UniProt:H9G352;protein_id:CCG28430.1;ZC101.2i;CE47156;WBGene00006787;locus:unc-52;status:Confirmed;UniProt:H9G353;protein_id:CCG28431.1;ZC101.2j;CE47230;WBGene00006787;locus:unc-52;status:Confir	0	0	0	4908600	0	0	0	1
C06B8.8	C06B8.8;CE20485;WBGene00004452;locus:rpl-38;status:Confirmed;UniProt:O17570;protein_id:CAB03853.1;60S ribosomal protein L38	0	8576100	0	4795900	0	1	0	1
Y62H9A.4	Y62H9A.4;CE19240;WBGene00013392;status:Confirmed;UniProt:Q9XWT4;protein_id:CAA21561.1	74554000	8800000	0	4629900	2	2	0	1
T28D6.2	T28D6.2;CE16521;WBGene00006533;locus:tba-7;status:Confirmed;UniProt:O18154;protein_id:CAB03447.1	0	11017000	0	4537200	0	1	0	0
Y39G10AR.8	Y39G10AR.8;CE27254;WBGene00021466;status:Confirmed;UniProt:Q95XR0;protein_id:CCD69906.1	56205000	7447900	0	4491300	2	2	0	2
T05C3.5	T05C3.5;CE13229;WBGene00001037;locus:dnj-19;status:Confirmed;UniProt:O16303;protein_id:CCD65538.1	0	0	0	4289800	0	0	0	2
F01G4.6a	F01G4.6a;CE09162;WBGene00008505;status:Confirmed;UniProt:P40614;protein_id:CAA97430.1;Phosphate carrier protein, mitochondrial;F01G4.6b;CE40325;WBGene00008505;status:Confirmed;UniProt:G5ECU3;protein_id:CAL22703.1	0	0	0	4165700	0	0	1	3
D1054.11	D1054.11;CE05529;WBGene00008378;status:Confirmed;UniProt:Q18947;protein_id:CAA98439.1	139180000	30571000	0	4129000	2	4	0	1
F45E4.2	F45E4.2;CE10494;WBGene00004046;locus:plp-1;status:Confirmed;UniProt:Q94230;protein_id:CCD63777.1	0	4311600	0	4061700	1	4	0	1
T27E9.7	T27E9.7;CE18971;WBGene00012097;locus:abcf-2;status:Confirmed;UniProt:G5EFG4;protein_id:CAB04880.1	5548300	0	0	4044400	1	0	0	2
Y43F8C.20	Y43F8C.20;CE35086;WBGene00012840;locus:grsp-1;status:Confirmed;UniProt:Q7YWQ8;protein_id:CAE17998.1	0	0	0	3917300	0	0	0	2
B0205.7	B0205.7;CE17321;WBGene00002191;locus:kin-3;status:Confirmed;UniProt:P18334;protein_id:CCD61302.1;Casein kinase II subunit alpha	120280000	49207000	0	3190400	10	7	0	2
M01E11.4a	M01E11.4a;CE28610;WBGene00019713;locus:pqn-52;status:Confirmed;UniProt:G5EER0;protein_id:CCD71342.1;M01E11.4b;CE28611;WBGene00019713;locus:pqn-52;status:Confirmed;UniProt:H2L044;protein_id:CCD71343.1;M01E11.4c;CE37032;WBGene00019713;locus:pqn-52;status:Con	0	0	0	3098300	0	0	0	2
B0250.1	B0250.1;CE18478;WBGene00004413;locus:rpl-2;status:Confirmed;UniProt:Q9XVF7;protein_id:CAB03792.1;60S ribosomal protein L8	79907000	40290000	0	3070600	11	9	0	3
Y55F3AM.3c	Y55F3AM.3c;CE31656;WBGene00021921;status:Confirmed;UniProt:Q8MXS6;protein_id:CCD74061.1;Y55F3AM.3a;CE29126;WBGene00021921;status:Confirmed;UniProt:Q9N368;protein_id:CCD74059.1	11791000	0	0	3053200	5	0	0	1
F23F1.8b	F23F1.8b;CE09608;WBGene00004504;locus:rpt-4;status:Confirmed;UniProt:O17071;protein_id:CCD62358.1;Probable 26S protease regulatory subunit 10B;F23F1.8a;CE29280;WBGene00004504;locus:rpt-4;status:Confirmed;UniProt:O17071;protein_id:CCD62357.1;Probable 26S pr	2124100	0	0	2986900	1	0	0	1
R10E4.4	R10E4.4;CE03558;WBGene00003157;locus:mcm-5;status:Confirmed;UniProt:Q21902;protein_id:CAA90765.1;DNA replication licensing factor mcm-5	6602300	0	0	2983800	2	0	0	2
R05G6.7	R05G6.7;CE29443;WBGene00019900;locus:vdac-1;status:Confirmed;UniProt:Q21752;protein_id:CCD71556.1;Probable voltage-dependent anion-selective channel	0	4510500	0	2962800	0	2	1	2
Y18D10A.17	Y18D10A.17;CE21413;WBGene00012484;locus:car-1;status:Confirmed;UniProt:Q9XW17;protein_id:CAA22317.1	37125000	2946400	0	2887800	4	2	0	1
F44E5.1	F44E5.1;CE18676;WBGene00009688;status:Confirmed;UniProt:Q9XU97;protein_id:CAB05509.1	40196000	0	0	2593200	4	0	0	1
K05B2.3	K05B2.3;CE47884;WBGene00002052;locus:ifa-4;status:Confirmed;UniProt:P90900;protein_id:CCD72670.2;Intermediate filament protein ifa-4	0	0	0	2254400	0	0	0	2
C15H9.6a	C15H9.6a;CE08177;WBGene00002007;locus:hsp-3;status:Confirmed;UniProt:P27420;protein_id:CCD64632.1;Heat shock 70 kDa protein C;F43E2.8a;CE07244;WBGene00002008;locus:hsp-4;status:Confirmed;UniProt:P20163;protein_id:CCD63548.1;Heat shock 70 kDa protein D	0	10707000	0	2213200	0	5	0	1
ZC262.5	ZC262.5;CE00285;WBGene00022582;status:Predicted;UniProt:P34539;protein_id:CCD69197.1;Putative ATP synthase subunit epsilon, mitochondrial;R05D3.6;CE00285;WBGene00019880;status:Predicted;UniProt:P34539;protein_id:CCD73192.1;Putative ATP synthase subunit eps	0	7225000	0	2105500	0	2	0	1
F10C1.7c	F10C1.7c;CE27941;WBGene00002054;locus:ifb-2;status:Confirmed;UniProt:Q19286;protein_id:CCD65034.1;Intermediate filament protein ifb-2;F10C1.7a;CE02622;WBGene00002054;locus:ifb-2;status:Confirmed;UniProt:Q19286;protein_id:CCD65033.1;Intermediate filament pr	0	0	0	1853200	0	0	0	2
F27C1.7a	F27C1.7a;CE09719;WBGene00000230;locus:atp-3;status:Confirmed;UniProt:P91283;protein_id:CCD66287.1;F27C1.7b;CE36139;WBGene00000230;locus:atp-3;status:Confirmed;UniProt:Q7JNG1;protein_id:CCD66288.1	4944600	13346000	0	1837400	3	5	0	1
F59B8.2a	F59B8.2a;CE03436;WBGene00010317;locus:idh-1;status:Confirmed;UniProt:Q21032;protein_id:CAA92778.1;Isocitrate dehydrogenase [NADP];F59B8.2b;CE47303;WBGene00010317;locus:idh-1;status:Partially_confirmed;UniProt:H9G2T4;protein_id:CCG28103.1;Isocitrate dehydro	13151000	5800300	0	1731600	1	4	0	1
C25A1.6	C25A1.6;CE27803;WBGene00007708;locus:nola-3;status:Confirmed;UniProt:Q9XVR8;protein_id:CAB02768.2;Putative H\/ACA ribonucleoprotein complex subunit 3	31023000	16955000	0	1686100	2	4	0	2
C37H5.8	C37H5.8;CE08631;WBGene00002010;locus:hsp-6;status:Confirmed;UniProt:P11141;protein_id:CCD66987.1;Heat shock 70 kDa protein F, mitochondrial	30173000	136300000	0	1639900	5	15	0	1
F57B10.14	F57B10.14;CE31352;WBGene00019007;locus:ucr-11;status:Confirmed;UniProt:Q8MXI1;protein_id:CCD71481.1	0	7698200	0	1516900	0	1	0	2
K11D9.2b	K11D9.2b;CE18885;WBGene00004736;locus:sca-1;status:Confirmed;UniProt:Q9XU13;protein_id:CAB07263.1;Calcium-transporting ATPase;K11D9.2a;CE18884;WBGene00004736;locus:sca-1;status:Confirmed;UniProt:G5EEK8;protein_id:CAB07262.1;Calcium-transporting ATPase	0	0	0	1263200	0	0	0	1
REV__K10C3.3	K10C3.3;CE30349;WBGene00006978;locus:zig-1;status:Confirmed;UniProt:G5EGI7;protein_id:CAB05773.2	0	259270000	0	0	0	1	0	0
R04A9.2	R04A9.2;CE04789;WBGene00019862;locus:nrde-3;status:Confirmed;UniProt:Q21691;protein_id:CCD62910.1;Nuclear RNAi defective-3 protein	0	185930000	0	0	0	31	0	0
ZK287.6	ZK287.6;CE06615;WBGene00013966;locus:ztf-9;status:Confirmed;UniProt:Q23458;protein_id:CAA94802.1	0	183500000	0	0	0	1	0	0
F01F1.12b	F01F1.12b;CE30646;WBGene00017166;locus:aldo-2;status:Confirmed;UniProt:G8JY45;protein_id:CCD65998.1;Fructose-bisphosphate aldolase;F01F1.12a;CE01225;WBGene00017166;locus:aldo-2;status:Confirmed;UniProt:P46563;protein_id:CCD65997.1;Fructose-bisphosphate ald	0	102760000	0	0	1	5	1	0
K10B3.10a	K10B3.10a;CE07373;WBGene00004951;locus:spc-1;status:Confirmed;UniProt:G4S034;protein_id:CCD64602.1;K10B3.10b;CE46456;WBGene00004951;locus:spc-1;status:Partially_confirmed;UniProt:Q21408;protein_id:CCD64607.1	0	85493000	0	0	0	3	0	0
Y43C5B.2	Y43C5B.2;CE19157;WBGene00012785;status:Partially_confirmed;UniProt:Q9XXE5;protein_id:CAA19511.1;Tyrosine-protein kinase	0	81556000	0	0	0	1	0	0
ZK1127.11	ZK1127.11;CE24714;WBGene00001872;locus:him-14;status:Confirmed;UniProt:Q23405;protein_id:CCD73725.1;MutS protein homolog him-14	0	79938000	0	0	0	1	0	0
Y62H9A.5	Y62H9A.5;CE31124;WBGene00013393;status:Confirmed;UniProt:Q9XWS6;protein_id:CAA21569.2	0	78479000	5395100	0	1	3	2	0
Y75B12B.5	Y75B12B.5;CE20374;WBGene00000879;locus:cyn-3;status:Confirmed;UniProt:P52011;protein_id:CAA21762.1;Peptidyl-prolyl cis-trans isomerase 3	0	72856000	0	0	0	1	0	0
F54E7.6	F54E7.6;CE01317;WBGene00018829;status:Partially_confirmed;UniProt:Q20784;protein_id:CCD61768.1	0	60492000	0	0	0	1	0	0
F44G3.2	F44G3.2;CE16034;WBGene00009706;locus:argk-1;status:Confirmed;UniProt:O45518;protein_id:CAB05517.1	0	59690000	0	0	0	3	0	0
T21B10.2b	T21B10.2b;CE32730;WBGene00011884;locus:enol-1;status:Confirmed;UniProt:Q27527;protein_id:CAD57704.1;Enolase;T21B10.2a;CE03684;WBGene00011884;locus:enol-1;status:Confirmed;UniProt:Q27527;protein_id:CAA92692.1;Enolase;T21B10.2c;CE36954;WBGene00011884;locus:e	0	58387000	0	0	0	1	0	1
B0412.4	B0412.4;CE26849;WBGene00004498;locus:rps-29;status:Confirmed;UniProt:P90983;protein_id:CCD61868.1	0	53039000	0	0	0	4	0	0
T04C9.4b	T04C9.4b;CE31590;WBGene00003375;locus:mlp-1;status:Confirmed;UniProt:H2KZV8;protein_id:CCD69978.1;T04C9.4a;CE31589;WBGene00003375;locus:mlp-1;status:Confirmed;UniProt:Q9GP94;protein_id:CCD69977.1;T04C9.4d;CE48109;WBGene00003375;locus:mlp-1;status:Confirmed	0	45911000	0	0	2	6	0	0
REV__C05C8.4	C05C8.4;CE07922;WBGene00001563;locus:gei-6;status:Confirmed;UniProt:O16310;protein_id:CCD63090.1	0	40638000	0	0	0	3	0	0
F32A5.2a	F32A5.2a;CE28288;WBGene00017968;locus:skpo-3;status:Confirmed;UniProt:H2KZ53;protein_id:CCD66271.1	0	35165000	0	0	0	2	0	0
Y105C5B.28c	Y105C5B.28c;CE47242;WBGene00001604;locus:gln-3;status:Confirmed;UniProt:H8ESF5;protein_id:CCG28283.1;Y105C5B.28b;CE39807;WBGene00001604;locus:gln-3;status:Confirmed;UniProt:Q2HQL4;protein_id:CAB54376.1;Glutamine synthetase;Y105C5B.28a;CE24078;WBGene0000160	0	33311000	0	0	0	1	0	0
F13D12.7a	F13D12.7a;CE02186;WBGene00001679;locus:gpb-1;status:Confirmed;UniProt:P17343;protein_id:CAA88948.1;Guanine nucleotide-binding protein subunit beta-1	0	31771000	0	0	0	5	0	0
F09E5.15a	F09E5.15a;CE32361;WBGene00006434;locus:prdx-2;status:Confirmed;UniProt:Q8IG31;protein_id:CCD68767.1;F09E5.15b;CE41559;WBGene00006434;locus:prdx-2;status:Confirmed;UniProt:H2KZL7;protein_id:CCD68770.1;F09E5.15c;CE50863;WBGene00006434;locus:prdx-2;status:Par	0	29388000	0	0	2	2	0	0
C01G12.8	C01G12.8;CE50298;WBGene00007248;locus:catp-4;status:Confirmed;UniProt:G5EFV6;protein_id:CAB07586.1;Sodium\/potassium-transporting ATPase subunit alpha	0	29041000	0	0	0	3	0	0
F59E11.11	F59E11.11;CE35887;WBGene00019116;locus:nhr-143;status:Confirmed;UniProt:O16753;protein_id:CCD72139.1	0	26757000	0	0	0	1	0	0
ZK154.3	ZK154.3;CE15257;WBGene00003171;locus:mec-7;status:Confirmed;UniProt:P12456;protein_id:CCD67558.1;Tubulin beta-1 chain	0	26629000	0	0	1	3	0	0
C02C6.1a	C02C6.1a;CE07833;WBGene00001130;locus:dyn-1;status:Confirmed;UniProt:P39055;protein_id:CAB01857.1;Dynamin;C02C6.1b;CE07832;WBGene00001130;locus:dyn-1;status:Confirmed;UniProt:P39055;protein_id:CAC42251.1;Dynamin	0	26242000	0	0	0	2	0	0
K04G7.4a	K04G7.4a;CE01361;WBGene00019401;locus:nuo-4;status:Confirmed;UniProt:Q21233;protein_id:CCD61616.1;K04G7.4b;CE31031;WBGene00019401;locus:nuo-4;status:Confirmed;UniProt:Q8MQ11;protein_id:CCD61617.1	0	25905000	0	0	1	5	0	0
F02A9.4a	F02A9.4a;CE00136;WBGene00008514;status:Confirmed;UniProt:P34385;protein_id:CAA79618.1;Probable methylcrotonoyl-CoA carboxylase beta chain, mitochondrial	0	23972000	0	0	0	10	0	0
F09C3.2	F09C3.2;CE36126;WBGene00008610;status:Confirmed;UniProt:O17773;protein_id:CAB07180.2	0	22919000	0	0	0	1	0	0
F39H11.5	F39H11.5;CE20761;WBGene00003953;locus:pbs-7;status:Confirmed;UniProt:P90868;protein_id:CAB03081.1	0	22573000	0	0	2	5	0	0
T26A5.9	T26A5.9;CE00788;WBGene00001005;locus:dlc-1;status:Confirmed;UniProt:Q22799;protein_id:CCD63216.1;Dynein light chain 1, cytoplasmic	0	22062000	0	0	0	5	0	0
C18A3.6b	C18A3.6b;CE20518;WBGene00004267;locus:rab-3;status:Confirmed;UniProt:Q94986;protein_id:CCD65021.1;Ras-related protein Rab-3;C18A3.6a;CE23555;WBGene00004267;locus:rab-3;status:Confirmed;UniProt:Q95QV3;protein_id:CCD65020.1	0	21678000	0	0	0	2	0	0
B0336.2	B0336.2;CE00696;WBGene00000182;locus:arf-1.2;status:Confirmed;UniProt:Q10943;protein_id:CCD61516.1;ADP-ribosylation factor 1-like 2;F57H12.1;CE17122;WBGene00000183;locus:arf-3;status:Confirmed;UniProt:G5EFK4;protein_id:CCD69768.1	0	18213000	0	0	0	7	0	0
F49E12.2	F49E12.2;CE03379;WBGene00009898;locus:dod-23;status:Confirmed;UniProt:Q20615;protein_id:CAA91387.1	0	17744000	0	0	0	1	0	0
ZC434.7b	ZC434.7b;CE41088;WBGene00013893;status:Confirmed;UniProt:A5JYU1;protein_id:CAN86912.1	0	17568000	0	0	1	5	0	0
Y38F1A.6	Y38F1A.6;CE24222;WBGene00012608;status:Confirmed;UniProt:Q9U2M4;protein_id:CAA21631.2;Probable hydroxyacid-oxoacid transhydrogenase, mitochondrial	0	15146000	0	0	0	3	0	0
T01B11.4	T01B11.4;CE12898;WBGene00020140;locus:ant-1.4;status:Confirmed;UniProt:G5EFU2;protein_id:CCD65922.1;K01H12.2;CE03454;WBGene00010485;locus:ant-1.3;status:Confirmed;UniProt:G5EFW8;protein_id:CAA92472.1	0	15090000	0	0	0	3	0	0
Y57G11C.10a	Y57G11C.10a;CE14944;WBGene00001558;locus:gdi-1;status:Confirmed;UniProt:G5EBR1;protein_id:CAB16511.1;Y57G11C.10b;CE39445;WBGene00001558;locus:gdi-1;status:Partially_confirmed;UniProt:Q2V4S2;protein_id:CAJ44242.1	0	14217000	0	0	0	1	0	0
T25G12.5	T25G12.5;CE18284;WBGene00020812;locus:acdh-7;status:Confirmed;UniProt:Q22781;protein_id:CCD74454.1;Probable acyl-CoA dehydrogenase	0	13967000	0	0	0	3	0	0
F28C6.6	F28C6.6;CE03277;WBGene00006307;locus:suf-1;status:Confirmed;UniProt:Q19866;protein_id:CAA92672.1	0	13903000	0	0	0	5	0	0
R11H6.1	R11H6.1;CE12770;WBGene00003982;locus:pes-9;status:Confirmed;UniProt:O18000;protein_id:CAB07646.1	0	13808000	0	0	1	5	0	0
Y48A6B.3	Y48A6B.3;CE19186;WBGene00012964;status:Confirmed;UniProt:Q9XXD4;protein_id:CAA19527.1;Putative H\/ACA ribonucleoprotein complex subunit 2-like protein	0	13381000	0	0	0	2	0	0
C14F11.1a	C14F11.1a;CE02477;WBGene00015778;locus:got-2.2;status:Confirmed;UniProt:Q17994;protein_id:CCD64538.1;Aspartate aminotransferase;C44E4.3;CE34271;WBGene00016652;locus:got-2.1;status:Confirmed;UniProt:O01804;protein_id:CCD67304.1;Aspartate aminotransferase	0	12445000	0	0	0	2	0	0
F42A8.2	F42A8.2;CE01579;WBGene00006433;locus:sdhb-1;status:Confirmed;UniProt:Q09545;protein_id:CAA87780.1;Succinate dehydrogenase [ubiquinone] iron-sulfur subunit, mitochondrial	0	12037000	0	0	0	2	0	0
ZK1321.4a	ZK1321.4a;CE32038;WBGene00014262;status:Confirmed;UniProt:G5EFP2;protein_id:CAA88612.2;ZK1321.4b;CE44527;WBGene00014262;status:Confirmed;UniProt:G5EDL9;protein_id:CBJ25116.1	0	11282000	0	0	0	3	0	0
F38H4.9	F38H4.9;CE10074;WBGene00002363;locus:let-92;status:Confirmed;UniProt:G5EGK8;protein_id:CAB01174.1;Serine\/threonine-protein phosphatase	0	11175000	0	0	0	1	0	0
R06C7.1	R06C7.1;CE06244;WBGene00011061;locus:wago-1;status:Confirmed;UniProt:Q21770;protein_id:CAA95839.1;Argonaute protein wago-1	0	10843000	0	0	1	3	0	0
REV__C43E11.11	C43E11.11;CE32607;WBGene00016608;locus:cogc-5;status:Confirmed;UniProt:P91151;protein_id:CCD65163.1	0	9953500	0	0	0	1	0	0
Y49A3A.2	Y49A3A.2;CE22210;WBGene00013025;locus:vha-13;status:Confirmed;UniProt:Q9XW92;protein_id:CAA22076.1;V-type proton ATPase catalytic subunit A	0	9769600	1612400	0	0	3	1	1
H14N18.3	H14N18.3;CE17975;WBGene00019203;locus:ttr-47;status:Confirmed;UniProt:O61977;protein_id:CCD72356.1	0	9235700	0	0	1	4	0	0
Y65B4A.6a	Y65B4A.6a;CE34419;WBGene00022029;status:Confirmed;UniProt:Q9BL61;protein_id:CCD71923.1;F33D11.10;CE09901;WBGene00018007;status:Confirmed;UniProt:O44781;protein_id:CCD66444.1	0	9194000	0	0	0	1	0	0
ZK1320.9	ZK1320.9;CE01707;WBGene00014258;status:Confirmed;UniProt:Q09657;protein_id:CAA87047.1	0	8932400	0	0	1	4	0	0
F22D6.5b	F22D6.5b;CE45514;WBGene00004186;locus:prpf-4;status:Partially_confirmed;UniProt:E3W737;protein_id:CBX53319.1;F22D6.5a;CE05686;WBGene00004186;locus:prpf-4;status:Confirmed;UniProt:Q19727;protein_id:CAA95814.1	0	8827000	0	0	2	2	0	0
T20G5.1	T20G5.1;CE00480;WBGene00011867;locus:chc-1;status:Confirmed;UniProt:P34574;protein_id:CAA83003.1;Probable clathrin heavy chain 1	0	8738700	0	0	0	3	0	0
C26F1.9	C26F1.9;CE06883;WBGene00004453;locus:rpl-39;status:Confirmed;UniProt:P52814;protein_id:CCD65773.1;60S ribosomal protein L39	0	8649300	0	0	0	2	0	0
REV__Y57G11C.16	Y57G11C.16;CE14956;WBGene00004487;locus:rps-18;status:Confirmed;UniProt:O18240;protein_id:CAB16517.1	0	7936500	0	0	0	1	0	0
ZK39.8	ZK39.8;CE19319;WBGene00013933;locus:clec-99;status:Partially_confirmed;UniProt:Q9XUH9;protein_id:CAB05021.1	0	6995600	0	0	0	2	0	0
T19B4.5	T19B4.5;CE13744;WBGene00020558;status:Confirmed;UniProt:P91453;protein_id:CCD62977.1	0	6913100	0	0	0	2	0	0
R186.7	R186.7;CE27772;WBGene00011308;status:Confirmed;UniProt:Q95ZQ5;protein_id:CAC42335.1	0	6549400	0	0	2	1	0	0
E04F6.5a	E04F6.5a;CE01217;WBGene00017125;locus:acdh-12;status:Confirmed;UniProt:Q19057;protein_id:CCD65900.1;Probable acyl-CoA dehydrogenase	0	6265500	0	0	0	4	0	0
F31E8.2a	F31E8.2a;CE02711;WBGene00004921;locus:snt-1;status:Confirmed;UniProt:P34693;protein_id:CCD62852.1;Synaptotagmin-1;F31E8.2b;CE28229;WBGene00004921;locus:snt-1;status:Confirmed;UniProt:Q95QH7;protein_id:CCD62853.1	0	6216200	0	0	0	1	0	0
ZK1151.1i	ZK1151.1i;CE41290;WBGene00006876;locus:vab-10;status:Partially_confirmed;UniProt:G5EFD1;protein_id:CAN99699.1;ZK1151.1f;CE36462;WBGene00006876;locus:vab-10;status:Partially_confirmed;UniProt:G5EFK7;protein_id:CAH04742.1;ZK1151.1e;CE36461;WBGene00006876;loc	0	6110000	0	0	0	2	0	0
C05G5.4	C05G5.4;CE05227;WBGene00007350;locus:sucl-1;status:Confirmed;UniProt:P53596;protein_id:CAA94107.1;Probable succinyl-CoA ligase [ADP\/GDP-forming] subunit alpha, mitochondrial	0	5915800	0	0	0	3	0	0
R08D7.3	R08D7.3;CE00291;WBGene00001227;locus:eif-3.D;status:Confirmed;UniProt:P30642;protein_id:CAA78049.1;Eukaryotic translation initiation factor 3 subunit D	0	5535900	0	0	2	1	0	0
C52E4.1	C52E4.1;CE31896;WBGene00000781;locus:cpr-1;status:Confirmed;UniProt:P25807;protein_id:CAB01410.2;Gut-specific cysteine proteinase	0	5239500	0	0	0	1	0	0
R31.1d	R31.1d;CE46252;WBGene00004855;locus:sma-1;status:Confirmed;UniProt:G5EBH3;protein_id:CCD31113.1;R31.1c;CE46009;WBGene00004855;locus:sma-1;status:Confirmed;UniProt:G5EG97;protein_id:CCA65606.1;R31.1b;CE27773;WBGene00004855;locus:sma-1;status:Confirmed;UniPr	0	5168300	0	0	0	1	0	0
K05F1.3	K05F1.3;CE02807;WBGene00019406;locus:acdh-8;status:Confirmed;UniProt:Q21243;protein_id:CCD69143.1;Probable acyl-CoA dehydrogenase;T08G2.3;CE07473;WBGene00020366;locus:acdh-10;status:Confirmed;UniProt:Q22347;protein_id:CCD61702.1;Probable medium-chain speci	0	5066500	0	0	0	2	0	0
F54D8.3b	F54D8.3b;CE32434;WBGene00000107;locus:alh-1;status:Confirmed;UniProt:Q8IG19;protein_id:CCD67409.1;Aldehyde dehydrogenase;F54D8.3a;CE29809;WBGene00000107;locus:alh-1;status:Confirmed;UniProt:Q20780;protein_id:CCD67408.1;Aldehyde dehydrogenase	0	4948700	0	0	0	2	0	0
F42G8.12	F42G8.12;CE17071;WBGene00002162;locus:isp-1;status:Confirmed;UniProt:O44512;protein_id:CCD61411.1;Cytochrome b-c1 complex subunit Rieske, mitochondrial	0	4923400	0	0	0	1	0	0
F26H9.6	F26H9.6;CE09711;WBGene00004268;locus:rab-5;status:Partially_confirmed;UniProt:P91857;protein_id:CAB04205.1	0	4858000	0	0	0	3	0	0
C34B2.7	C34B2.7;CE16895;WBGene00016392;locus:sdha-2;status:Confirmed;UniProt:O44954;protein_id:CCD62125.1;Succinate dehydrogenase [ubiquinone] flavoprotein subunit, mitochondrial	0	4775200	0	0	0	3	0	0
F21F8.7	F21F8.7;CE09542;WBGene00000219;locus:asp-6;status:Confirmed;UniProt:O01530;protein_id:CCD64751.1;Aspartic protease 6	0	4488300	0	0	0	2	0	0
F47B10.1	F47B10.1;CE03351;WBGene00009812;locus:suca-1;status:Confirmed;UniProt:P53588;protein_id:CAA91981.1;Probable succinyl-CoA ligase [ADP-forming] subunit beta, mitochondrial	0	4127700	0	0	1	1	0	1
F23H11.9b	F23H11.9b;CE37763;WBGene00017763;locus:crls-1;status:Confirmed;UniProt:O01916;protein_id:CCD69952.1;Probable cardiolipin synthase (CMP-forming);F23H11.9a;CE09617;WBGene00017763;locus:crls-1;status:Confirmed;UniProt:O01916;protein_id:CCD69951.1;Probable car	0	3991800	0	0	0	3	0	0
T05C12.7	T05C12.7;CE02319;WBGene00000377;locus:cct-1;status:Confirmed;UniProt:P41988;protein_id:CAA91308.1;T-complex protein 1 subunit alpha	0	3914800	0	0	0	3	0	0
C52E4.6a	C52E4.6a;CE17597;WBGene00000876;locus:cyl-1;status:Confirmed;UniProt:G5EBX3;protein_id:CAB01416.1	0	3526500	0	0	0	1	0	0
F29G6.3b	F29G6.3b;CE18655;WBGene00009259;locus:hpo-34;status:Confirmed;UniProt:Q93636;protein_id:CAB01754.1;F29G6.3f;CE48042;WBGene00009259;locus:hpo-34;status:Partially_confirmed;UniProt:K8FDY0;protein_id:CCO25609.1	0	3430900	0	0	0	3	0	0
C27D11.1	C27D11.1;CE00543;WBGene00001209;locus:egl-45;status:Confirmed;UniProt:P34339;protein_id:CCD63645.1;Eukaryotic translation initiation factor 3 subunit A	0	3379200	0	0	0	1	0	0
C02F4.2b	C02F4.2b;CE46805;WBGene00006527;locus:tax-6;status:Partially_confirmed;UniProt:Q0G819;protein_id:CAD88213.2;Serine\/threonine-protein phosphatase 2B catalytic subunit;C02F4.2a;CE07853;WBGene00006527;locus:tax-6;status:Confirmed;UniProt:Q0G819;protein_id:CA	0	3277900	0	0	0	2	0	0
F13D12.2	F13D12.2;CE02181;WBGene00002262;locus:ldh-1;status:Confirmed;UniProt:Q27888;protein_id:CAA88944.1;L-lactate dehydrogenase	0	3067500	0	0	0	2	0	0
ZC373.2	ZC373.2;CE46971;WBGene00013867;status:Confirmed;UniProt:Q23258;protein_id:CAA88974.2	0	2796400	0	0	1	2	0	0
R12H7.2	R12H7.2;CE03567;WBGene00000217;locus:asp-4;status:Confirmed;UniProt:Q21966;protein_id:CAA90633.1;Aspartic protease 4	0	2480800	0	0	1	1	0	0
B0511.8	B0511.8;CE28880;WBGene00044321;locus:mrps-30;status:Confirmed;UniProt:O61818;protein_id:CCD62104.1	0	2447300	0	0	0	1	0	0
C44E4.6	C44E4.6;CE08720;WBGene00016655;locus:acbp-1;status:Confirmed;UniProt:O01805;protein_id:CCD67306.1;Acyl-CoA-binding protein homolog 1	0	2431700	0	0	1	1	0	0
F02A9.3	F02A9.3;CE00134;WBGene00001386;locus:far-2;status:Confirmed;UniProt:P34383;protein_id:CAA79617.1;Fatty-acid and retinol-binding protein 2	0	1934700	14371000	0	0	1	5	0
Y37E3.10a	Y37E3.10a;CE29373;WBGene00021351;status:Confirmed;UniProt:Q9BKU3;protein_id:CCD73431.1	0	1631000	0	0	0	2	0	0
F53F10.4	F53F10.4;CE10986;WBGene00006833;locus:unc-108;status:Confirmed;UniProt:O01577;protein_id:CCD66422.1	0	0	0	0	0	2	0	0
K03E5.2c	K03E5.2c;CE39582;WBGene00019361;status:Confirmed;UniProt:Q2MGE5;protein_id:CCD70002.1	0	0	0	0	0	2	0	0
Y37E3.17a	Y37E3.17a;CE30219;WBGene00021355;status:Confirmed;UniProt:H2L0N9;protein_id:CCD73437.1;Y37E3.17b;CE37062;WBGene00021355;status:Confirmed;UniProt:Q6AW03;protein_id:CCD73438.1	0	0	0	0	0	3	0	0
T03F1.3	T03F1.3;CE13100;WBGene00020185;locus:pgk-1;status:Confirmed;UniProt:P91427;protein_id:CCD67788.1;Probable phosphoglycerate kinase	0	0	0	0	0	2	2	0
Y116A8C.32a	Y116A8C.32a;CE28108;WBGene00013808;locus:sfa-1;status:Confirmed;UniProt:G5EF97;protein_id:CAB55136.2	0	0	0	0	1	1	0	0
H03A11.2	H03A11.2;CE47862;WBGene00010357;status:Partially_confirmed;UniProt:G5EFE3;protein_id:CAD57697.1	0	0	0	0	1	0	1	0
F25B3.6	F25B3.6;CE09619;WBGene00009103;locus:rtfo-1;status:Confirmed;UniProt:G5EBY0;protein_id:CAB03200.1;RNA polymerase-associated protein RTF1 homolog	0	0	0	0	2	0	0	0
T13F2.7	T13F2.7;CE13631;WBGene00011747;locus:sna-2;status:Confirmed;UniProt:Q94050;protein_id:CAB03358.1	0	0	0	0	2	0	0	0
K08H10.1e	K08H10.1e;CE45882;WBGene00002263;locus:lea-1;status:Confirmed;UniProt:F5GUH5;protein_id:CCA65580.1;K08H10.1a;CE18875;WBGene00002263;locus:lea-1;status:Confirmed;UniProt:G5EFU3;protein_id:CAB05543.1;K08H10.1m;CE46945;WBGene00002263;locus:lea-1;status:Partia	0	0	0	0	2	1	0	0
ZC8.4b	ZC8.4b;CE38922;WBGene00022500;locus:lfi-1;status:Partially_confirmed;UniProt:Q45EJ8;protein_id:CCD73130.1;ZC8.4d;CE35814;WBGene00022500;locus:lfi-1;status:Confirmed;UniProt:H2L0I3;protein_id:CCD73131.1;ZC8.4a;CE31264;WBGene00022500;locus:lfi-1;status:Confi	0	0	1584700	0	0	0	1	0
Y38A10A.5	Y38A10A.5;CE21562;WBGene00000802;locus:crt-1;status:Confirmed;UniProt:P27798;protein_id:CCD69629.1;Calreticulin	0	0	2384400	0	0	0	2	0
F02A9.2a	F02A9.2a;CE00133;WBGene00001385;locus:far-1;status:Confirmed;UniProt:P34382;protein_id:CAA79616.1;Fatty-acid and retinol-binding protein 1	0	0	3349000	0	0	0	1	0
REV__C18G1.4b	C18G1.4b;CE27717;WBGene00003994;locus:pgl-3;status:Confirmed;UniProt:Q965J2;protein_id:CCD65227.1;C18G1.4a;CE17420;WBGene00003994;locus:pgl-3;status:Confirmed;UniProt:G5EBV6;protein_id:CCD65226.1	0	0	4751400	0	0	0	2	0
F25H2.5	F25H2.5;CE09650;WBGene00009119;locus:ndk-1;status:Confirmed;UniProt:Q93576;protein_id:CAB02101.1;Nucleoside diphosphate kinase	0	0	5942900	0	3	0	4	1
Y75B12B.2	Y75B12B.2;CE20371;WBGene00000883;locus:cyn-7;status:Confirmed;UniProt:P52015;protein_id:CAA21760.1;Peptidyl-prolyl cis-trans isomerase 7	0	0	6217000	0	0	1	3	0
F42A6.7c	F42A6.7c;CE29317;WBGene00001999;locus:hrp-1;status:Confirmed;UniProt:Q22037;protein_id:CCD71136.1;Heterogeneous nuclear ribonucleoprotein A1;F42A6.7b;CE31510;WBGene00001999;locus:hrp-1;status:Confirmed;UniProt:Q22037;protein_id:CCD71135.1;Heterogeneous nuc	1544400	0	0	0	1	0	0	0
W08E12.7	W08E12.7;CE21275;WBGene00021088;status:Confirmed;UniProt:Q9N5B3;protein_id:CCD74015.1	3132200	2382200	0	0	2	1	0	0
Y92C3B.2d	Y92C3B.2d;CE30403;WBGene00006697;locus:uaf-1;status:Confirmed;UniProt:Q8MXS2;protein_id:CCD62281.1;Y92C3B.2c;CE29149;WBGene00006697;locus:uaf-1;status:Confirmed;UniProt:P90978;protein_id:CCD62280.1;Splicing factor U2AF 65 kDa subunit;Y92C3B.2a;CE27339;WBGe	3388000	0	0	0	1	1	1	0
F57F5.1	F57F5.1;CE43083;WBGene00010204;status:Confirmed;UniProt:Q20950;protein_id:CAB00098.2	3494800	5483900	0	0	1	1	0	0
Y54G2A.31	Y54G2A.31;CE31652;WBGene00006708;locus:ubc-13;status:Confirmed;UniProt:Q95XX0;protein_id:CCD83521.1;Ubiquitin-conjugating enzyme E2 13	3637000	12415000	0	0	3	1	0	0
K01C8.10	K01C8.10;CE02262;WBGene00000379;locus:cct-4;status:Confirmed;UniProt:P47208;protein_id:CAA88861.1;T-complex protein 1 subunit delta	4046200	0	0	0	2	1	0	0
T11B7.4b	T11B7.4b;CE35945;WBGene00001132;locus:alp-1;status:Confirmed;UniProt:G5EEL1;protein_id:CAB54312.2;T11B7.4e;CE39401;WBGene00001132;locus:alp-1;status:Confirmed;UniProt:G5EFG1;protein_id:CAJ43909.1;T11B7.4c;CE35946;WBGene00001132;locus:alp-1;status:Confirmed	4102400	12877000	0	0	1	4	0	0
C06A8.1b	C06A8.1b;CE31291;WBGene00015512;locus:mthf-1;status:Confirmed;UniProt:Q17693;protein_id:CCD61459.1;Probable methylenetetrahydrofolate reductase;C06A8.1a;CE30593;WBGene00015512;locus:mthf-1;status:Confirmed;UniProt:Q17693;protein_id:CCD61458.1;Probable meth	4440900	0	0	0	2	0	0	0
K08D12.3a	K08D12.3a;CE21045;WBGene00019537;status:Confirmed;UniProt:Q966I7;protein_id:CCD72801.1	4598000	4593600	1673700	0	1	2	1	0
F46E10.1c	F46E10.1c;CE37772;WBGene00018488;locus:acs-1;status:Confirmed;UniProt:Q5TKA3;protein_id:CCD71312.1;long-chain-fatty-acid-CoA ligase;F46E10.1b;CE37771;WBGene00018488;locus:acs-1;status:Confirmed;UniProt:Q5TKA4;protein_id:CCD71311.1;long-chain-fatty-acid-CoA	5038700	0	0	0	1	0	0	0
H21P03.1	H21P03.1;CE18819;WBGene00003148;locus:mbf-1;status:Confirmed;UniProt:Q9XTV4;protein_id:CAB09112.1	5083100	7074200	0	0	1	1	0	0
C06A1.1	C06A1.1;CE02114;WBGene00007352;locus:cdc-48.1;status:Confirmed;UniProt:P54811;protein_id:CAA90050.1;Transitional endoplasmic reticulum ATPase homolog 1	5412100	0	0	0	0	0	0	1
T24H7.1	T24H7.1;CE40718;WBGene00004015;locus:phb-2;status:Confirmed;UniProt:P50093;protein_id:CCD66149.1;Mitochondrial prohibitin complex protein 2	5486700	4901200	0	0	1	2	0	1
M18.7a	M18.7a;CE06198;WBGene00000122;locus:aly-3;status:Confirmed;UniProt:Q21559;protein_id:CAA92829.1	5549200	6463000	0	0	1	3	0	0
Y54F10BM.2	Y54F10BM.2;CE42600;WBGene00021857;locus:iffb-1;status:Confirmed;UniProt:G5EGT7;protein_id:CCD73849.1	5571900	4808700	0	0	5	4	0	0
C05E4.9b	C05E4.9b;CE32565;WBGene00001564;locus:icl-1;status:Confirmed;UniProt:Q10663;protein_id:CCD63239.1;Malate synthase;C05E4.9a;CE23521;WBGene00001564;locus:icl-1;status:Confirmed;UniProt:Q10663;protein_id:CCD63238.1;Malate synthase	5575700	0	0	0	3	1	0	0
F28A10.6	F28A10.6;CE19411;WBGene00017874;locus:acdh-9;status:Confirmed;UniProt:Q95YB2;protein_id:CCD70088.1;Probable acyl-CoA dehydrogenase	5577500	0	0	0	1	0	0	0
Y43F8B.1e	Y43F8B.1e;CE45213;WBGene00012812;status:Partially_confirmed;UniProt:D9PTN8;protein_id:CBW44396.1;Y43F8B.1d;CE43407;WBGene00012812;status:Partially_confirmed;UniProt:B7FAR9;protein_id:CAV31813.1;Y43F8B.1c;CE39834;WBGene00012812;status:Confirmed;UniProt:Q2HQ	6141900	0	0	0	3	1	0	0
B0495.2	B0495.2;CE01761;WBGene00015203;status:Confirmed;UniProt:Q09437;protein_id:CCD61471.1;Putative serine\/threonine-protein kinase B0495.2	6419500	0	0	0	2	0	0	0
C52E4.3	C52E4.3;CE08945;WBGene00004917;locus:snr-4;status:Confirmed;UniProt:Q18786;protein_id:CAB01413.1;Probable small nuclear ribonucleoprotein Sm D2	6768200	0	0	0	2	0	0	0
C15C6.3	C15C6.3;CE42064;WBGene00007602;status:Partially_confirmed;UniProt:Q9XVT2;protein_id:CAB02729.2	6892600	0	0	0	2	0	0	0
F43G9.1	F43G9.1;CE34018;WBGene00009664;locus:idha-1;status:Confirmed;UniProt:Q93714;protein_id:CAB02111.2;Probable isocitrate dehydrogenase [NAD] subunit alpha, mitochondrial	6901400	4990200	0	0	1	3	0	0
R01E6.3b	R01E6.3b;CE29434;WBGene00000282;locus:cah-4;status:Confirmed;UniProt:Q8WQD8;protein_id:CAD18873.1;Putative carbonic anhydrase 4;R01E6.3a;CE29433;WBGene00000282;locus:cah-4;status:Confirmed;UniProt:Q21614;protein_id:CAA92190.2;Putative carbonic anhydrase 4	6912200	0	0	0	2	0	0	0
F20B6.2	F20B6.2;CE04424;WBGene00006921;locus:vha-12;status:Confirmed;UniProt:Q19626;protein_id:CCD69755.1;Probable V-type proton ATPase subunit B	6966000	30658000	0	0	4	9	0	0
T08H10.1	T08H10.1;CE17230;WBGene00020369;status:Confirmed;UniProt:Q22352;protein_id:CCD72269.1	6999600	0	0	0	1	0	0	0
C06H2.1	C06H2.1;CE15602;WBGene00007385;locus:atp-5;status:Confirmed;UniProt:Q17763;protein_id:CAA99772.1	7069300	4954100	0	0	3	4	0	0
C03C10.1	C03C10.1;CE00872;WBGene00002202;locus:kin-19;status:Confirmed;UniProt:P42168;protein_id:CAA84685.1;Casein kinase I isoform alpha	7104100	6066200	0	0	0	2	0	0
T20B12.8	T20B12.8;CE01414;WBGene00001974;locus:hmg-4;status:Confirmed;UniProt:P41848;protein_id:CCD69078.1;FACT complex subunit SSRP1-A	7254100	0	0	0	2	0	0	0
Y39B6A.1	Y39B6A.1;CE21682;WBGene00012664;status:Confirmed;UniProt:Q9NES7;protein_id:CAC51077.1	7366600	8290000	0	0	2	1	0	0
B0252.4a	B0252.4a;CE02420;WBGene00000886;locus:cyn-10;status:Confirmed;UniProt:P52017;protein_id:CCD61541.1;Peptidyl-prolyl cis-trans isomerase 10;B0252.4b;CE27567;WBGene00000886;locus:cyn-10;status:Confirmed;UniProt:P52017;protein_id:CCD61542.1;Peptidyl-prolyl cis	7567900	1589700	0	0	2	1	0	0
K11H12.1	K11H12.1;CE12146;WBGene00019658;status:Confirmed;UniProt:P91375;protein_id:CCD70970.1;Putative bolA-like protein K11H12.1	7924400	2431000	0	0	1	1	0	0
Y65B4BL.2b	Y65B4BL.2b;CE49430;WBGene00022034;locus:deps-1;status:Confirmed;UniProt:V6CLC9;protein_id:CDK13412.1;Y65B4BL.2a;CE25536;WBGene00022034;locus:deps-1;status:Confirmed;UniProt:Q9N303;protein_id:CCD73489.1	8248200	0	0	0	1	0	0	0
C29E4.8	C29E4.8;CE29198;WBGene00002879;locus:let-754;status:Confirmed;UniProt:P34346;protein_id:CCD66007.1;Adenylate kinase	8449500	0	0	0	1	0	0	0
Y57G11C.11a	Y57G11C.11a;CE14946;WBGene00000763;locus:coq-3;status:Confirmed;UniProt:O18235;protein_id:CAB16512.1;Ubiquinone biosynthesis O-methyltransferase, mitochondrial	8522900	8634200	0	0	3	4	0	0
Y57A10A.23	Y57A10A.23;CE22626;WBGene00013263;status:Confirmed;UniProt:Q9NA78;protein_id:CAB55026.1	8547300	2921200	628970	0	2	1	1	0
F09F7.4b	F09F7.4b;CE30654;WBGene00017301;status:Confirmed;UniProt:Q8MNT7;protein_id:CCD68385.1;3-hydroxyisobutyryl-CoA hydrolase, mitochondrial;F09F7.4a;CE00689;WBGene00017301;status:Confirmed;UniProt:Q19278;protein_id:CCD68384.1;3-hydroxyisobutyryl-CoA hydrolase,	8549500	21366000	0	0	5	4	0	0
C08B6.8a	C08B6.8a;CE05245;WBGene00007429;status:Confirmed;UniProt:Q17819;protein_id:CAA96590.1;Probable oligoribonuclease	9192600	2985600	0	0	1	3	0	0
ZC395.3b	ZC395.3b;CE01439;WBGene00006590;locus:toc-1;status:Confirmed;UniProt:Q45EL5;protein_id:CCD66660.1	9449500	0	0	0	2	0	0	0
F13D12.4a	F13D12.4a;CE02183;WBGene00000114;locus:alh-8;status:Confirmed;UniProt:P52713;protein_id:CAA88946.1;Probable methylmalonate-semialdehyde dehydrogenase [acylating], mitochondrial	9698300	14228000	0	0	3	3	0	0
B0303.3	B0303.3;CE00561;WBGene00015125;status:Confirmed;UniProt:P34255;protein_id:CCD61708.1;Uncharacterized protein B0303.3	9777700	8433500	0	0	2	1	0	0
F54H12.1a	F54H12.1a;CE25005;WBGene00000041;locus:aco-2;status:Confirmed;UniProt:P34455;protein_id:CCD63454.1;Probable aconitate hydratase, mitochondrial;F54H12.1c;CE32436;WBGene00000041;locus:aco-2;status:Confirmed;UniProt:P34455;protein_id:CCD63456.1;Probable aconi	10338000	69320000	0	0	3	9	0	0
C16A3.9	C16A3.9;CE04009;WBGene00004482;locus:rps-13;status:Confirmed;UniProt:P51404;protein_id:CCD63229.1;40S ribosomal protein S13	10765000	63164000	0	0	5	4	0	0
Y45F10D.4	Y45F10D.4;CE16643;WBGene00012885;status:Confirmed;UniProt:O45948;protein_id:CAA16379.1	10803000	0	0	0	2	2	0	0
D2013.2	D2013.2;CE00928;WBGene00008402;locus:wdfy-2;status:Confirmed;UniProt:Q18964;protein_id:CAA87770.1;WD repeat and FYVE domain-containing protein 2	11048000	0	0	0	2	0	0	0
C54C6.2	C54C6.2;CE33770;WBGene00000248;locus:ben-1;status:Confirmed;UniProt:Q18817;protein_id:CAB00853.4	11128000	41867000	0	0	3	7	0	0
R05D3.9	R05D3.9;CE31049;WBGene00019882;status:Confirmed;UniProt:P34542;protein_id:CCD73194.1;Uncharacterized protein R05D3.9	11161000	11665000	0	0	3	4	0	0
Y17G7B.7	Y17G7B.7;CE19040;WBGene00006601;locus:tpi-1;status:Confirmed;UniProt:Q10657;protein_id:CAA19447.1;Triosephosphate isomerase	11449000	21671000	0	0	0	3	0	0
F56D2.1	F56D2.1;CE11226;WBGene00018963;locus:ucr-1;status:Confirmed;UniProt:P98080;protein_id:CCD63133.1;Cytochrome b-c1 complex subunit 1, mitochondrial	11714000	24182000	1777400	0	1	9	1	0
F56H1.4	F56H1.4;CE17915;WBGene00004505;locus:rpt-5;status:Confirmed;UniProt:O76371;protein_id:CCD62966.1	11737000	9432300	0	0	4	3	0	1
F17C11.9c	F17C11.9c;CE39492;WBGene00008920;locus:eef-1G;status:Confirmed;UniProt:P54412;protein_id:CAJ55245.1;Probable elongation factor 1-gamma;F17C11.9b;CE32385;WBGene00008920;locus:eef-1G;status:Confirmed;UniProt:P54412;protein_id:CAD56569.1;Probable elongation f	12046000	43258000	0	0	1	4	0	0
C36A4.4	C36A4.4;CE27831;WBGene00007965;status:Confirmed;UniProt:Q18493;protein_id:CAA91270.2;Probable UDP-N-acetylglucosamine pyrophosphorylase	12607000	0	0	0	2	0	0	0
T22H6.2a	T22H6.2a;CE47944;WBGene00011938;locus:alh-13;status:Confirmed;UniProt:P54889;protein_id:CAA90672.2;Glutamate 5-kinase;T22H6.2b;CE47964;WBGene00011938;locus:alh-13;status:Confirmed;UniProt:P54889;protein_id:CAC35828.2;Glutamate 5-kinase	12622000	0	0	0	3	0	0	0
R07G3.1	R07G3.1;CE02020;WBGene00000390;locus:cdc-42;status:Confirmed;UniProt:Q05062;protein_id:CCD70511.1;Cell division control protein 42 homolog	12767000	4876800	0	0	1	2	0	0
B0041.6b	B0041.6b;CE39541;WBGene00015010;locus:ptps-1;status:Confirmed;UniProt:O02058;protein_id:CCD61252.1;Putative 6-pyruvoyl tetrahydrobiopterin synthase;B0041.6a;CE34237;WBGene00015010;locus:ptps-1;status:Partially_confirmed;UniProt:O02058;protein_id:CCD61251.1	12860000	9994800	0	0	2	2	0	0
F27D9.5	F27D9.5;CE04451;WBGene00017864;locus:pcca-1;status:Confirmed;UniProt:Q19842;protein_id:CCD67920.1;Propionyl-CoA carboxylase alpha chain, mitochondrial	13131000	4279100	0	0	5	1	0	0
H19N07.1a	H19N07.1a;CE32460;WBGene00010405;locus:erfa-3;status:Confirmed;UniProt:O45622;protein_id:CAB07395.2	13414000	2615900	0	0	1	1	0	0
C27A2.2a	C27A2.2a;CE04102;WBGene00004434;locus:rpl-22;status:Confirmed;UniProt:P52819;protein_id:CCD63067.1;60S ribosomal protein L22	13516000	11040000	0	0	1	3	0	0
K10C9.3	K10C9.3;CE28601;WBGene00019624;status:Confirmed;UniProt:O61887;protein_id:CCD62615.1	14300000	36102000	0	0	6	8	0	0
C37E2.1	C37E2.1;CE08620;WBGene00007993;locus:idhb-1;status:Confirmed;UniProt:Q93353;protein_id:CAB02822.1;Probable isocitrate dehydrogenase [NAD] subunit beta, mitochondrial	14517000	5097900	0	0	1	3	0	0
K02F3.11	K02F3.11;CE29981;WBGene00004388;locus:rnp-5;status:Confirmed;UniProt:Q21155;protein_id:CCD61878.1	14956000	0	0	0	3	0	0	0
C01F6.6j	C01F6.6j;CE49636;WBGene00006438;locus:nrfl-1;status:Confirmed;UniProt:X5MBG4;protein_id:CDO50111.1;C01F6.6e;CE39890;WBGene00006438;locus:nrfl-1;status:Confirmed;UniProt:Q27GP2;protein_id:CAJ80811.1;C01F6.6f;CE47486;WBGene00006438;locus:nrfl-1;status:Partia	15720000	0	0	0	2	0	0	0
F56H1.7	F56H1.7;CE41412;WBGene00045483;locus:oxy-5;status:Confirmed;UniProt:A7DT45;protein_id:CCD62969.1	15997000	0	0	0	1	0	0	0
E01A2.1a	E01A2.1a;CE24869;WBGene00017084;status:Confirmed;UniProt:Q966L2;protein_id:CCD68571.1;E01A2.1b;CE41889;WBGene00017084;status:Confirmed;UniProt:A9CZN9;protein_id:CCD68580.1	16403000	3189300	0	0	2	1	0	0
T04C9.4c	T04C9.4c;CE48194;WBGene00003375;locus:mlp-1;status:Partially_confirmed;UniProt:Q9GP96;protein_id:CCD69979.2	17368000	4433700	0	0	0	2	0	0
Y74C10AR.1a	Y74C10AR.1a;CE30325;WBGene00001232;locus:eif-3.I;status:Confirmed;UniProt:Q965S8;protein_id:CCD73538.1;Eukaryotic translation initiation factor 3 subunit I	18055000	10798000	0	0	4	3	0	0
T01G9.6a	T01G9.6a;CE18168;WBGene00002196;locus:kin-10;status:Confirmed;UniProt:P28548;protein_id:CAB00056.1;Casein kinase II subunit beta;T01G9.6b;CE06343;WBGene00002196;locus:kin-10;status:Confirmed;UniProt:P28548;protein_id:CAB00053.1;Casein kinase II subunit bet	18200000	3002700	0	0	2	2	0	0
C18D11.4a	C18D11.4a;CE18515;WBGene00004705;locus:rsp-8;status:Confirmed;UniProt:Q9XTZ2;protein_id:CAB07322.1	18201000	0	0	0	3	0	0	0
Y24D9A.4c	Y24D9A.4c;CE30401;WBGene00004419;locus:rpl-7A;status:Confirmed;UniProt:Q966C6;protein_id:CCD71899.1;60S ribosomal protein L7a;Y24D9A.4a;CE27398;WBGene00004419;locus:rpl-7A;status:Confirmed;UniProt:Q966C6;protein_id:CCD71898.1;60S ribosomal protein L7a	18374000	90276000	2949700	0	4	5	2	1
B0513.4a	B0513.4a;CE15560;WBGene00007196;status:Confirmed;UniProt:O45227;protein_id:CAB05116.1	18885000	0	0	0	3	0	0	0
R07E5.2	R07E5.2;CE00657;WBGene00011110;locus:prdx-3;status:Confirmed;UniProt:Q21824;protein_id:CAA83619.1;Probable peroxiredoxin prdx-3	18886000	0	0	0	3	0	0	0
C02D5.4	C02D5.4;CE44977;WBGene00043097;status:Confirmed;UniProt:D7SFI3;protein_id:CCD62561.1	20561000	0	0	0	2	0	0	0
F52E4.1b	F52E4.1b;CE30139;WBGene00018701;locus:pccb-1;status:Confirmed;UniProt:Q8WQF1;protein_id:CCD66478.1;F52E4.1a;CE07269;WBGene00018701;locus:pccb-1;status:Confirmed;UniProt:Q20676;protein_id:CCD66477.1	20951000	4945500	0	0	4	2	0	0
ZK1098.1a	ZK1098.1a;CE03847;WBGene00014218;status:Confirmed;UniProt:P34600;protein_id:CAA80142.1;WW domain-containing protein ZK1098.1;ZK1098.1b;CE46142;WBGene00014218;status:Confirmed;UniProt:P34600;protein_id:CCD31169.1;WW domain-containing protein ZK1098.1	21873000	0	0	0	2	0	0	0
C13F10.7	C13F10.7;CE08148;WBGene00015746;status:Confirmed;UniProt:O01489;protein_id:CCD63117.1	21916000	0	0	0	3	0	0	0
W04D2.6c	W04D2.6c;CE46822;WBGene00012245;status:Confirmed;UniProt:H2L2D0;protein_id:CCE72034.1;W04D2.6a;CE32000;WBGene00012245;status:Confirmed;UniProt:G5EE97;protein_id:CAA99945.2;W04D2.6b;CE46600;WBGene00012245;status:Partially_confirmed;UniProt:Q8I4F3;protein_id	22549000	0	0	0	1	0	0	0
C07H6.4	C07H6.4;CE00755;WBGene00015581;status:Confirmed;UniProt:Q95YF1;protein_id:CCD63591.1	22659000	0	0	0	2	0	0	0
F55A3.3	F55A3.3;CE17113;WBGene00018849;status:Confirmed;UniProt:Q9N5R9;protein_id:CCD66831.1;FACT complex subunit spt-16;F55A3.7;CE45555;WBGene00018852;status:Partially_confirmed;UniProt:Q9N5S0;protein_id:CCD66835.1	22815000	0	0	0	3	0	0	0
Y57G11C.9c	Y57G11C.9c;CE28142;WBGene00013307;status:Confirmed;UniProt:Q95Q12;protein_id:CAC42379.1;Y57G11C.9a;CE24476;WBGene00013307;status:Confirmed;UniProt:Q9U203;protein_id:CAB54457.1;Y57G11C.9b;CE40537;WBGene00013307;status:Confirmed;UniProt:Q9U202;protein_id:CAB	23042000	0	0	0	3	0	0	0
Y37E3.4	Y37E3.4;CE26771;WBGene00021348;locus:moag-4;status:Confirmed;UniProt:Q9BKU8;protein_id:CCD73424.1	23506000	8748200	0	0	4	2	0	0
Y39B6A.20	Y39B6A.20;CE21681;WBGene00000214;locus:asp-1;status:Confirmed;UniProt:G5EEI4;protein_id:CAC51056.1;Aspartic protease 1	24585000	15353000	0	0	5	4	0	0
Y53G8AM.8	Y53G8AM.8;CE39857;WBGene00021808;status:Confirmed;UniProt:Q9BL70;protein_id:CCD73807.1	24658000	1922200	0	0	2	1	0	0
F20H11.3	F20H11.3;CE09512;WBGene00003162;locus:mdh-2;status:Confirmed;UniProt:O02640;protein_id:CCD69776.1;Probable malate dehydrogenase, mitochondrial	24670000	24479000	2859700	0	2	7	2	0
F52C9.7	F52C9.7;CE04619;WBGene00003391;locus:mog-3;status:Confirmed;UniProt:G5EBT5;protein_id:CCD71609.1	24961000	0	0	0	2	0	0	0
F25B4.5	F25B4.5;CE28000;WBGene00017768;status:Confirmed;UniProt:Q22961;protein_id:CCD64507.1	25700000	3588500	0	0	3	1	0	0
K12G11.3	K12G11.3;CE12212;WBGene00010790;locus:sodh-1;status:Confirmed;UniProt:Q17334;protein_id:CAB04604.1;Alcohol dehydrogenase 1	25704000	38228000	0	0	8	9	0	0
M117.2a	M117.2a;CE06200;WBGene00003920;locus:par-5;status:Confirmed;UniProt:P41932;protein_id:CAA98138.1;14-3-3-like protein 1;F52D10.3a;CE03389;WBGene00001502;locus:ftt-2;status:Confirmed;UniProt:Q20655;protein_id:CAA91474.1;14-3-3-like protein 2;M117.2b;CE48396;	26295000	339260000	0	0	2	10	0	0
B0272.1	B0272.1;CE00850;WBGene00006538;locus:tbb-4;status:Confirmed;UniProt:P41937;protein_id:CAA86310.1;Tubulin beta-4 chain	26739000	120260000	0	0	5	10	0	0
R119.4	R119.4;CE23925;WBGene00004143;locus:pqn-59;status:Confirmed;UniProt:O61708;protein_id:CCD73343.1	27001000	8159300	0	0	4	2	0	0
T04C12.5	T04C12.5;CE13150;WBGene00000064;locus:act-2;status:Confirmed;UniProt:P10984;protein_id:CAB04675.1;Actin-2	27368000	5201000	0	0	2	3	0	0
R07H5.8	R07H5.8;CE12564;WBGene00011128;status:Confirmed;UniProt:Q93934;protein_id:CAB03230.1	28429000	4149100	0	0	7	2	0	0
F27D4.5	F27D4.5;CE05736;WBGene00006518;locus:tag-173;status:Confirmed;UniProt:Q93619;protein_id:CAB01970.1	29802000	0	0	0	1	0	0	0
K07C5.6	K07C5.6;CE06116;WBGene00010629;status:Confirmed;UniProt:Q21278;protein_id:CAA94899.1;Pre-mRNA-splicing factor SLU7	29919000	3312700	0	0	6	1	0	0
T07D3.9b	T07D3.9b;CE51163;WBGene00020311;status:Confirmed;UniProt:H2L0J4;protein_id:CCD73274.2;T07D3.9a;CE32064;WBGene00020311;status:Confirmed;UniProt:O16725;protein_id:CCD73273.1	29957000	2302400	0	0	5	1	0	0
Y66H1A.4	Y66H1A.4;CE36757;WBGene00022046;status:Confirmed;UniProt:Q9TYK1;protein_id:CCD73147.1;Probable H\/ACA ribonucleoprotein complex subunit 1-like protein	30075000	5307000	0	0	4	1	0	0
C53C9.2	C53C9.2;CE27882;WBGene00016898;status:Confirmed;UniProt:Q09936;protein_id:CCD67909.1;Uncharacterized protein C53C9.2	30144000	31356000	0	0	3	7	0	0
Y66H1B.2l	Y66H1B.2l;CE48665;WBGene00022048;locus:fln-1;status:Partially_confirmed;UniProt:U4PBJ9;protein_id:CDH93092.1;Y66H1B.2t;CE49068;WBGene00022048;locus:fln-1;status:Partially_confirmed;UniProt:U4PEF1;protein_id:CDH93100.1;Y66H1B.2h;CE48720;WBGene00022048;locus	30815000	17606000	0	0	8	4	0	0
B0285.1a	B0285.1a;CE31401;WBGene00007135;locus:cdk-12;status:Confirmed;UniProt:P46551;protein_id:CAA84302.3;Cyclin-dependent kinase 12;B0285.1c;CE44020;WBGene00007135;locus:cdk-12;status:Confirmed;UniProt:P46551;protein_id:CBB15981.1;Cyclin-dependent kinase 12;B028	32305000	0	0	0	1	0	0	0
C33H5.12a	C33H5.12a;CE04155;WBGene00004703;locus:rsp-6;status:Confirmed;UniProt:Q18409;protein_id:CCD66574.1;Probable splicing factor, arginine\/serine-rich 6	32582000	5312100	0	0	3	1	0	0
C25A1.10b	C25A1.10b;CE38279;WBGene00000931;locus:dao-5;status:Confirmed;UniProt:Q564W7;protein_id:CAI79153.1;C25A1.10a;CE08376;WBGene00000931;locus:dao-5;status:Confirmed;UniProt:Q9XVS4;protein_id:CAB02755.1	34281000	0	0	0	6	0	0	0
W01A11.4	W01A11.4;CE14396;WBGene00002273;locus:lec-10;status:Confirmed;UniProt:G5EBV4;protein_id:CCD74265.1;Galectin	34348000	81881000	0	0	9	7	0	0
C45B2.1	C45B2.1;CE27853;WBGene00016658;status:Confirmed;UniProt:Q95YC6;protein_id:CCD63809.1	34792000	9059800	0	0	4	1	0	0
C07H6.5	C07H6.5;CE00839;WBGene00000479;locus:cgh-1;status:Confirmed;UniProt:Q95YF3;protein_id:CCD63592.1;ATP-dependent RNA helicase cgh-1	34795000	0	0	0	5	0	0	0
ZK643.5	ZK643.5;CE24732;WBGene00014036;status:Confirmed;UniProt:P30651;protein_id:CAA77474.2;Uncharacterized protein ZK643.5	35414000	3957900	0	0	3	1	0	0
Y43F8C.13	Y43F8C.13;CE21911;WBGene00012834;status:Confirmed;UniProt:Q9XWN7;protein_id:CAA21614.1	36392000	12985000	0	0	1	3	0	0
F54D5.7	F54D5.7;CE03411;WBGene00010052;status:Confirmed;UniProt:Q20772;protein_id:CAA91333.1;Probable glutaryl-CoA dehydrogenase, mitochondrial	36963000	26946000	0	0	7	2	0	0
Y57A10A.19	Y57A10A.19;CE25503;WBGene00013260;locus:rsr-2;status:Confirmed;UniProt:Q9U213;protein_id:CAB60765.1	37666000	0	0	0	6	0	0	0
M03F4.7a	M03F4.7a;CE12368;WBGene00019760;locus:calu-1;status:Confirmed;UniProt:G5EBH7;protein_id:CCD83484.1	38576000	0	0	0	4	0	0	0
C36E6.3	C36E6.3;CE34269;WBGene00003369;locus:mlc-1;status:Confirmed;UniProt:P19625;protein_id:CCD66901.1;Myosin regulatory light chain 1	38983000	0	2287600	0	3	0	1	0
Y65B4BR.5b	Y65B4BR.5b;CE33239;WBGene00022042;locus:icd-2;status:Confirmed;UniProt:Q86S66;protein_id:CCD71934.1;Nascent polypeptide-associated complex subunit alpha;Y65B4BR.5a;CE22740;WBGene00022042;locus:icd-2;status:Confirmed;UniProt:Q86S66;protein_id:CCD71933.1;Nas	39820000	47016000	0	0	3	8	0	0
T04C12.6	T04C12.6;CE13148;WBGene00000063;locus:act-1;status:Confirmed;UniProt:P0DM41;protein_id:CAB04678.1;Actin-1;T04C12.4;CE13148;WBGene00000065;locus:act-3;status:Confirmed;UniProt:P0DM42;protein_id:CAB04676.1;Actin-3	40435000	0	0	0	7	0	0	0
Y45F10C.2	Y45F10C.2;CE16636;WBGene00012878;status:Confirmed;UniProt:O45941;protein_id:CAB16475.1;UPF0375 protein Y45F10C.2;C08F11.12;CE17389;WBGene00007459;status:Confirmed;UniProt:Q9U3R0;protein_id:CAB62779.1;UPF0375 protein C08F11.12	44207000	10762000	0	0	5	3	0	0
Y48B6A.14	Y48B6A.14;CE29377;WBGene00001971;locus:hmg-1.1;status:Confirmed;UniProt:G5EFV4;protein_id:CAB54448.2	44512000	0	0	0	1	1	0	0
C56C10.8	C56C10.8;CE02573;WBGene00002045;locus:icd-1;status:Confirmed;UniProt:Q18885;protein_id:CCD68179.1;Transcription factor BTF3 homolog	44993000	82040000	0	0	4	8	0	0
W02D3.6	W02D3.6;CE14428;WBGene00007057;locus:ant-1.2;status:Confirmed;UniProt:O01813;protein_id:CCD68989.1	45176000	32589000	0	0	2	2	0	0
T02G5.8	T02G5.8;CE29990;WBGene00002183;locus:kat-1;status:Confirmed;UniProt:Q22100;protein_id:CCD69179.1;Acetyl-CoA acetyltransferase homolog, mitochondrial	46588000	30482000	0	0	5	6	0	0
D1009.2b	D1009.2b;CE27892;WBGene00000884;locus:cyn-8;status:Confirmed;UniProt:P52016;protein_id:CCD64414.1;Peptidyl-prolyl cis-trans isomerase 8;D1009.2a;CE04286;WBGene00000884;locus:cyn-8;status:Confirmed;UniProt:P52016;protein_id:CCD64413.1;Peptidyl-prolyl cis-tr	46932000	0	0	0	7	0	0	0
F28C6.7b	F28C6.7b;CE20731;WBGene00004440;locus:rpl-26;status:Confirmed;UniProt:Q19869;protein_id:CAA92678.1;60S ribosomal protein L26;F28C6.7c;CE32883;WBGene00004440;locus:rpl-26;status:Confirmed;UniProt:Q19869;protein_id:CAD59149.1;60S ribosomal protein L26;F28C6.	47308000	37229000	0	0	5	4	0	1
T23D8.4	T23D8.4;CE18958;WBGene00001226;locus:eif-3.C;status:Confirmed;UniProt:O02328;protein_id:CAB03403.1;Eukaryotic translation initiation factor 3 subunit C	47604000	0	0	0	3	0	0	0
F33A8.1	F33A8.1;CE17753;WBGene00002957;locus:let-858;status:Confirmed;UniProt:Q17336;protein_id:CAB04256.1;Pre-mRNA-splicing factor CWC22 homolog	47650000	0	0	0	5	0	0	0
W01D2.1	W01D2.1;CE18312;WBGene00012179;status:Confirmed;UniProt:O62388;protein_id:CAB05635.1;Ribosomal protein L37;C54C6.1;CE05493;WBGene00004451;locus:rpl-37;status:Confirmed;UniProt:P49622;protein_id:CAB00854.1;60S ribosomal protein L37	47793000	34412000	0	0	1	2	0	0
F32B5.8a	F32B5.8a;CE36646;WBGene00000788;locus:cpz-1;status:Confirmed;UniProt:G5EGP8;protein_id:CCD70407.1;F32B5.8b;CE50019;WBGene00000788;locus:cpz-1;status:Confirmed;UniProt:A0A078BPL2;protein_id:CDX47496.1	48960000	31556000	0	0	7	4	0	0
REV__Y110A2AL.7	Y110A2AL.7;CE23221;WBGene00022444;status:Partially_confirmed;UniProt:Q9N4A2;protein_id:CCD72977.1	57016000	0	0	0	1	0	0	0
Y23H5A.7c	Y23H5A.7c;CE49746;WBGene00000800;locus:cars-1;status:Confirmed;UniProt:A0A061ACL3;protein_id:CDR32656.1;Y23H5A.7b;CE28261;WBGene00000800;locus:cars-1;status:Partially_confirmed;UniProt:Q965I6;protein_id:CCD70916.1;Y23H5A.7a;CE18363;WBGene00000800;locus:car	57619000	51948000	0	0	9	13	0	0
T05E11.1	T05E11.1;CE06360;WBGene00004474;locus:rps-5;status:Confirmed;UniProt:P49041;protein_id:CAA92971.1;40S ribosomal protein S5	59113000	36889000	0	0	4	3	0	0
F36A2.6	F36A2.6;CE09945;WBGene00004484;locus:rps-15;status:Confirmed;UniProt:Q9XVP0;protein_id:CAB03065.1;40S ribosomal protein S15	60271000	0	0	0	2	1	0	0
Y41E3.10a	Y41E3.10a;CE37568;WBGene00012768;locus:eef-1B.2;status:Confirmed;UniProt:Q9U2H9;protein_id:CAB63360.2;Probable elongation factor 1-beta\/1-delta 2;Y41E3.10b;CE40788;WBGene00012768;locus:eef-1B.2;status:Partially_confirmed;UniProt:Q9U2H9;protein_id:CAM35842	60703000	12618000	2408000	0	2	4	1	0
Y62H9A.3	Y62H9A.3;CE19239;WBGene00013391;status:Confirmed;UniProt:Q9XWT5;protein_id:CAA21560.1	64982000	11388000	0	0	1	1	0	0
K11D12.13	K11D12.13;CE38853;WBGene00044535;status:Confirmed;UniProt:Q4R127;protein_id:CCD64407.1	66036000	8635900	0	0	5	1	0	0
B0546.1	B0546.1;CE16792;WBGene00015248;locus:mai-2;status:Confirmed;UniProt:O44441;protein_id:CCD62188.1;ATPase inhibitor mai-2, mitochondrial	70374000	40934000	0	0	9	2	0	0
F58G11.5	F58G11.5;CE28038;WBGene00006442;locus:tag-65;status:Confirmed;UniProt:G5ED97;protein_id:CAB03149.2	71448000	0	0	0	5	0	0	0
W09H1.6a	W09H1.6a;CE16576;WBGene00002264;locus:lec-1;status:Confirmed;UniProt:P36573;protein_id:CAB04959.1;32 kDa beta-galactoside-binding lectin;W09H1.6b;CE16577;WBGene00002264;locus:lec-1;status:Confirmed;UniProt:O45904;protein_id:CAB04960.1;Galectin	74680000	14221000	5351600	0	6	3	1	0
H06H21.3	H06H21.3;CE17962;WBGene00019162;locus:eif-1.A;status:Confirmed;UniProt:Q9TXU7;protein_id:CCD72218.1	76746000	6802600	0	0	7	1	0	0
ZK593.1c	ZK593.1c;CE44718;WBGene00014001;locus:pyk-2;status:Confirmed;UniProt:D3YT37;protein_id:CBK19521.1;Pyruvate kinase;ZK593.1b;CE06622;WBGene00014001;locus:pyk-2;status:Confirmed;UniProt:D3YT36;protein_id:CBK19520.1;Pyruvate kinase;ZK593.1a;CE24731;WBGene00014	77881000	0	0	0	2	0	0	0
F44E2.3	F44E2.3;CE00181;WBGene00018417;status:Confirmed;UniProt:P34433;protein_id:CCD71221.1;Uncharacterized protein F44E2.3	82490000	12537000	0	0	6	1	0	0
C42C1.14	C42C1.14;CE26911;WBGene00004448;locus:rpl-34;status:Confirmed;UniProt:A3QMC5;protein_id:CAM36357.1	84815000	41291000	3872600	0	1	4	1	0
ZK652.4	ZK652.4;CE00450;WBGene00004449;locus:rpl-35;status:Confirmed;UniProt:P34662;protein_id:CCD62549.1;60S ribosomal protein L35	95358000	13537000	0	0	1	1	0	1
E01A2.4	E01A2.4;CE24871;WBGene00002696;locus:let-504;status:Confirmed;UniProt:Q966L6;protein_id:CCD68576.1	99162000	0	0	0	8	0	0	0
F42G4.3b	F42G4.3b;CE46653;WBGene00006999;locus:zyx-1;status:Confirmed;UniProt:Q9U3F4;protein_id:CAB03096.2;Zyxin;F42G4.3d;CE10324;WBGene00006999;locus:zyx-1;status:Confirmed;UniProt:Q9U3F4;protein_id:CCE71325.1;Zyxin;F42G4.3c;CE46595;WBGene00006999;locus:zyx-1;stat	102600000	96398000	0	0	7	10	0	0
F23B12.5	F23B12.5;CE09597;WBGene00009082;locus:dlat-1;status:Confirmed;UniProt:Q19749;protein_id:CAB01163.1;Dihydrolipoyllysine-residue acetyltransferase component of pyruvate dehydrogenase complex, mitochondrial	103090000	49483000	0	0	10	11	0	0
T22F3.4a	T22F3.4a;CE13968;WBGene00004422;locus:rpl-11.1;status:Confirmed;UniProt:Q94300;protein_id:CCD70900.1;60S ribosomal protein L11-1;F07D10.1;CE07033;WBGene00004423;locus:rpl-11.2;status:Confirmed;UniProt:Q19162;protein_id:CCD61193.1;60S ribosomal protein L11-	104460000	39519000	0	0	2	3	0	0
F22D6.4	F22D6.4;CE05685;WBGene00009051;locus:nduf-6;status:Confirmed;UniProt:Q19724;protein_id:CAA95810.1;Probable NADH dehydrogenase [ubiquinone] iron-sulfur protein 6, mitochondrial	122720000	86225000	0	0	5	12	0	0
F47D12.3	F47D12.3;CE01947;WBGene00018560;status:Confirmed;UniProt:Q09389;protein_id:CCD83368.1;Uncharacterized protein F47D12.3	133080000	0	0	0	1	0	0	0
F43D9.4	F43D9.4;CE00994;WBGene00004798;locus:sip-1;status:Confirmed;UniProt:Q20363;protein_id:CAA84703.1;Stress-induced protein 1	133300000	168320000	13311000	0	4	15	2	0
F36F2.3a	F36F2.3a;CE34550;WBGene00009477;locus:rbpl-1;status:Confirmed;UniProt:O62235;protein_id:CAB04326.3;F36F2.3b;CE39152;WBGene00009477;locus:rbpl-1;status:Confirmed;UniProt:Q38G51;protein_id:CAJ34990.1	139360000	0	0	0	7	0	0	0
W03H9.4a	W03H9.4a;CE46363;WBGene00012230;locus:cacn-1;status:Confirmed;UniProt:G5EG14;protein_id:CAB76745.2;Cactin;W03H9.4c;CE45519;WBGene00012230;locus:cacn-1;status:Confirmed;UniProt:G5EG14;protein_id:CBY25191.1;Cactin;W03H9.4b;CE46257;WBGene00012230;locus:cacn-1	145120000	2908000	0	0	11	1	0	0
Y37A1B.5a	Y37A1B.5a;CE19075;WBGene00012538;status:Confirmed;UniProt:Q9XXF9;protein_id:CAA19490.1	145170000	27061000	0	0	13	9	0	0
C08F11.11	C08F11.11;CE17388;WBGene00007458;status:Confirmed;UniProt:O62053;protein_id:CAB05678.1;UPF0375 protein C08F11.11	145630000	10943000	0	0	8	3	0	0
D2089.1b	D2089.1b;CE30507;WBGene00004704;locus:rsp-7;status:Confirmed;UniProt:O01159;protein_id:CAD30448.1;Probable splicing factor, arginine\/serine-rich 7;D2089.1a;CE03111;WBGene00004704;locus:rsp-7;status:Confirmed;UniProt:O01159;protein_id:CAA90135.2;Probable s	151820000	16379000	0	0	5	4	0	0
F29G6.3c	F29G6.3c;CE36484;WBGene00009259;locus:hpo-34;status:Confirmed;UniProt:Q6A2D2;protein_id:CAH10796.1;F29G6.3d;CE45461;WBGene00009259;locus:hpo-34;status:Confirmed;UniProt:E3W743;protein_id:CBX53322.1;F29G6.3a;CE36483;WBGene00009259;locus:hpo-34;status:Confir	160460000	109710000	0	0	14	16	0	0
T20G5.2	T20G5.2;CE00513;WBGene00000833;locus:cts-1;status:Confirmed;UniProt:P34575;protein_id:CAA83004.1;Probable citrate synthase, mitochondrial	164380000	109550000	2077400	0	6	8	1	0
W02B12.3a	W02B12.3a;CE03763;WBGene00004698;locus:rsp-1;status:Confirmed;UniProt:Q23121;protein_id:CAA91395.1;Probable splicing factor, arginine\/serine-rich 1;W02B12.3c;CE51629;WBGene00004698;locus:rsp-1;status:Confirmed;UniProt:Q23121;protein_id:CAD59160.2;Probable	167120000	17599000	0	0	10	4	0	0
ZC412.3b	ZC412.3b;CE51758;WBGene00013884;status:Confirmed;protein_id:SBV53379.1;ZC412.3a;CE15215;WBGene00013884;status:Confirmed;UniProt:Q23307;protein_id:CAB01530.1;Uncharacterized protein ZC412.3	167610000	45233000	0	0	9	8	0	0
ZK829.4	ZK829.4;CE06652;WBGene00014095;locus:gdh-1;status:Confirmed;UniProt:Q23621;protein_id:CAA98074.1;Glutamate dehydrogenase	188130000	253820000	1840000	0	15	22	2	0
T01B4.1	T01B4.1;CE43241;WBGene00006674;locus:twk-21;status:Partially_confirmed;UniProt:Q22042;protein_id:CAA93875.2	190400000	0	0	0	1	0	0	0
E02A10.4	E02A10.4;CE31898;WBGene00008454;status:Confirmed;UniProt:Q8I4L7;protein_id:CAD54130.1	212430000	0	0	0	1	0	0	0
Y17G7B.3	Y17G7B.3;CE19036;WBGene00012459;status:Confirmed;UniProt:Q9XXJ1;protein_id:CAA19450.1	222920000	70134000	0	0	7	9	0	0
C01G8.5b	C01G8.5b;CE07806;WBGene00001333;locus:erm-1;status:Confirmed;UniProt:G5EBK3;protein_id:CCD62463.1;C01G8.5a;CE07805;WBGene00001333;locus:erm-1;status:Confirmed;UniProt:G5EES2;protein_id:CCD62462.1	233040000	211150000	0	0	13	24	0	0
LLC1.3a	LLC1.3a;CE31971;WBGene00010794;locus:dld-1;status:Confirmed;UniProt:O17953;protein_id:CAB05249.2;Dihydrolipoyl dehydrogenase, mitochondrial	254340000	122430000	0	0	15	19	0	0
F01G10.1	F01G10.1;CE09163;WBGene00008506;locus:tkt-1;status:Confirmed;UniProt:O17759;protein_id:CAB02889.1	309610000	84026000	0	0	10	17	0	0
K10B3.7	K10B3.7;CE07370;WBGene00001685;locus:gpd-3;status:Confirmed;UniProt:P17330;protein_id:CCD64599.1;Glyceraldehyde-3-phosphate dehydrogenase 3;K10B3.8;CE07371;WBGene00001684;locus:gpd-2;status:Confirmed;UniProt:P17329;protein_id:CCD64600.1;Glyceraldehyde-3-ph	316540000	523730000	0	0	6	29	0	1
Y38F1A.9	Y38F1A.9;CE21614;WBGene00003860;locus:oig-2;status:Confirmed;UniProt:Q9XWM1;protein_id:CAA21634.1	320560000	119040000	0	0	14	5	0	0
F26F4.7	F26F4.7;CE29291;WBGene00003598;locus:nhl-2;status:Confirmed;UniProt:Q19818;protein_id:CCD65755.1	407670000	86584000	0	0	31	18	0	0
Y105E8A.11	Y105E8A.11;CE25173;WBGene00013671;status:Confirmed;UniProt:Q9NEY7;protein_id:CAC48129.1	508920000	108000000	0	0	16	3	0	0
REV__F25H8.5g	F25H8.5g;CE47359;WBGene00001113;locus:dur-1;status:Partially_confirmed;UniProt:H9G2U4;protein_id:CCG28171.1;F25H8.5i;CE47088;WBGene00001113;locus:dur-1;status:Partially_confirmed;UniProt:H9G2U6;protein_id:CCG28173.1;F25H8.5k;CE47298;WBGene00001113;locus:du	576010000	0	0	0	9	0	0	0
Y22D7AL.10	Y22D7AL.10;CE27242;WBGene00021248;status:Confirmed;UniProt:Q965Q1;protein_id:CCD73751.1	616850000	187600000	0	0	13	13	0	0
F22A3.6c	F22A3.6c;CE50459;WBGene00017691;locus:ilys-5;status:Confirmed;UniProt:A0A0K3AYJ1;protein_id:CTQ87050.1;F22A3.6a;CE04442;WBGene00017691;locus:ilys-5;status:Confirmed;UniProt:Q19698;protein_id:CCD64578.1	909230000	286430000	18404000	0	23	23	7	0
F25H5.1c	F25H5.1c;CE50475;WBGene00006407;locus:lim-9;status:Confirmed;UniProt:G5EEA4;protein_id:CAJ30228.2;F25H5.1b;CE50419;WBGene00006407;locus:lim-9;status:Confirmed;UniProt:G5EDJ5;protein_id:CAJ30230.2;F25H5.1f;CE41643;WBGene00006407;locus:lim-9;status:Confirmed	1017900000	248350000	0	0	21	26	0	0
F28C6.3	F28C6.3;CE03274;WBGene00000773;locus:cpf-1;status:Confirmed;UniProt:Q19864;protein_id:CAA92670.1	1117100000	67818000	0	0	1	8	0	0
F46G10.1a	F46G10.1a;CE41319;WBGene00009796;status:Confirmed;UniProt:Q20476;protein_id:CAA90542.3	1606000000	588810000	0	0	20	21	0	0
F43E2.5	F43E2.5;CE07241;WBGene00018393;locus:msra-1;status:Confirmed;UniProt:O02089;protein_id:CCD63544.1	2696800000	351290000	0	0	22	20	0	0
F08A8.5a	F08A8.5a;CE17637;WBGene00008568;status:Confirmed;UniProt:G5EFK3;protein_id:CAB16868.1;F08A8.5b;CE41218;WBGene00008568;status:Confirmed;UniProt:A5Z2X3;protein_id:CAN99658.1	48106000000	0	0	0	11	0	0	0

## Sheet: SIMR-1, HRDE-2 IPMassspec_rep23
Supplementary Data 1, Sheet 4. SIMR-1, HRDE-2 IPMassspec_rep2, 3
Note: artMS bioconductor package and MSstats functions were used to analyse and quantify Mass spec data, more specifically 1. pvalue: p values were calculated using linear mixed effects statistical model was used to calculate ; 2. adj.pvalue: adjusted p values were calculated using Benjamini Hochberg method; 3. iLog2FC and iPvalues were generated using imputed log2FC (imputation based on lowest i…
Protein	Gene	ProteinName	EntrezID	ProteinCopy	Comparison	log2FC	pvalue	adj.pvalue	imputed	iLog2FC	iPvalue	N2HA	SIMR1	HRDE2	N2GFP	CMA	Species
O01477	O01477	NA	NA	O01477	SIMR1-N2HA	Inf	NA	0	yes	9.53603	0.0396465	0	2	0	0	SIMR1	none
Q22058	Q22058	NA	NA	Q22058	HRDE2-N2GFP	Inf	NA	0	yes	8.06288	0.0310932	0	0	2	0	HRDE2	none
P18833	P18833	NA	NA	P18833	SIMR1-N2HA	Inf	NA	0	yes	7.62514	0.0490353	0	2	2	1	SIMR1	none
Q19248	Q19248	NA	NA	Q19248	HRDE2-N2GFP	Inf	NA	0	yes	6.69069	0.0347272	0	0	2	0	HRDE2	none
O17694	O17694	NA	NA	O17694	HRDE2-N2GFP	Inf	NA	0	yes	6.04722	0.042874	0	2	2	0	HRDE2	none
G5EEB6	G5EEB6	NA	NA	G5EEB6	SIMR1-N2HA	Inf	NA	0	yes	5.78446	0.0359981	0	2	1	1	SIMR1	none
O17694	O17694	NA	NA	O17694	SIMR1-N2HA	Inf	NA	0	yes	5.70503	0.0156367	0	2	2	0	SIMR1	none
O02267	O02267	NA	NA	O02267	SIMR1-N2HA	Inf	NA	0	yes	5.63237	0.0171056	0	2	1	0	SIMR1	none
Q17417	Q17417	NA	NA	Q17417	SIMR1-N2HA	Inf	NA	0	yes	5.54369	0.0452311	0	2	2	1	SIMR1	none
Q05062	Q05062	NA	NA	Q05062	SIMR1-N2HA	Inf	NA	0	yes	5.45706	0.0280853	0	2	1	0	SIMR1	none
O44480	O44480	NA	NA	O44480	SIMR1-N2HA	Inf	NA	0	yes	5.3496	0.0236775	0	2	2	2	SIMR1	none
O62213	O62213	NA	NA	O62213	SIMR1-N2HA	Inf	NA	0	yes	5.3023	0.0317982	0	2	1	1	SIMR1	none
Q9XWS4	Q9XWS4	NA	NA	Q9XWS4	SIMR1-N2HA	Inf	NA	0	yes	5.27299	0.0452576	0	2	2	1	SIMR1	none
Q22631	Q22631	NA	NA	Q22631	SIMR1-N2HA	Inf	NA	0	yes	5.22318	0.0237294	0	2	1	1	SIMR1	none
O02153	O02153	NA	NA	O02153	SIMR1-N2HA	Inf	NA	0	yes	5.20948	0.0218414	0	2	2	2	SIMR1	none
O01904	O01904	NA	NA	O01904	SIMR1-N2HA	Inf	NA	0	yes	5.20544	0.02958	0	2	0	0	SIMR1	none
P90901	P90901	NA	NA	P90901	SIMR1-N2HA	Inf	NA	0	yes	5.09407	0.0302255	0	2	2	1	SIMR1	none
Q23447	Q23447	NA	NA	Q23447	SIMR1-N2HA	Inf	NA	0	yes	5.09068	0.0288766	0	2	1	1	SIMR1	none
P12114	P12114	NA	NA	P12114	SIMR1-N2HA	Inf	NA	0	yes	5.08283	0.034084	0	2	1	0	SIMR1	none
Q18799	Q18799	NA	NA	Q18799	SIMR1-N2HA	Inf	NA	0	yes	5.07473	0.0146759	0	2	0	1	SIMR1	none
Q4W5P0	Q4W5P0	NA	NA	Q4W5P0	SIMR1-N2HA	Inf	NA	0	yes	5.06847	0.031205	0	2	1	1	SIMR1	none
Q95QA6	Q95QA6	NA	NA	Q95QA6	SIMR1-N2HA	Inf	NA	0	yes	5.06335	0.0179121	0	2	2	1	SIMR1	none
K8ERV5	K8ERV5	NA	NA	K8ERV5	SIMR1-N2HA	Inf	NA	0	yes	5.04877	0.0475748	0	2	1	0	SIMR1	none
P24894	P24894	NA	NA	P24894	HRDE2-N2GFP	Inf	NA	0	yes	5.02871	0.0364509	0	2	2	0	HRDE2	none
Q09249	Q09249	NA	NA	Q09249	HRDE2-N2GFP	Inf	NA	0	yes	5.01696	0.0263608	0	0	2	0	HRDE2	none
Q9U238	Q9U238	NA	NA	Q9U238	SIMR1-N2HA	Inf	NA	0	yes	4.99467	0.0305134	0	2	1	2	SIMR1	none
P90868	P90868	NA	NA	P90868	SIMR1-N2HA	Inf	NA	0	yes	4.98232	0.0320819	0	2	0	0	SIMR1	none
O17071	O17071	NA	NA	O17071	SIMR1-N2HA	Inf	NA	0	yes	4.95437	0.0340358	0	2	0	0	SIMR1	none
Q9NAR3	Q9NAR3	NA	NA	Q9NAR3	SIMR1-N2HA	Inf	NA	0	yes	4.8609	0.0174161	0	2	0	0	SIMR1	none
P90921	P90921	NA	NA	P90921	SIMR1-N2HA	Inf	NA	0	yes	4.85393	0.0278236	0	2	0	0	SIMR1	none
P91306	P91306	NA	NA	P91306	SIMR1-N2HA	Inf	NA	0	yes	4.7349	0.0379379	0	2	1	1	SIMR1	none
Q9N358	Q9N358	NA	NA	Q9N358	SIMR1-N2HA	Inf	NA	0	yes	4.67728	0.0357743	0	2	1	0	SIMR1	none
Q21351	Q21351	NA	NA	Q21351	SIMR1-N2HA	Inf	NA	0	yes	4.56501	0.0322967	0	2	1	0	SIMR1	none
Q18803	Q18803	NA	NA	Q18803	SIMR1-N2HA	Inf	NA	0	yes	4.51327	0.0321584	0	2	1	0	SIMR1	none
P41988	P41988	NA	NA	P41988	SIMR1-N2HA	Inf	NA	0	yes	4.47129	0.0471441	0	2	0	0	SIMR1	none
G5EEL9	G5EEL9	NA	NA	G5EEL9	SIMR1-N2HA	Inf	NA	0	yes	4.46443	0.0478455	0	2	1	1	SIMR1	none
P17343	P17343	NA	NA	P17343	SIMR1-N2HA	Inf	NA	0	yes	4.45264	0.0359776	0	2	1	0	SIMR1	none
P24894	P24894	NA	NA	P24894	SIMR1-N2HA	Inf	NA	0	yes	4.44046	0.0410904	0	2	2	0	SIMR1	none
P53018	P53018	NA	NA	P53018	SIMR1-N2HA	Inf	NA	0	yes	4.41448	0.0215215	0	2	0	1	SIMR1	none
Q19126	Q19126	NA	NA	Q19126	SIMR1-N2HA	Inf	NA	0	yes	4.38532	0.0461798	0	2	1	1	SIMR1	none
Q23628	Q23628	NA	NA	Q23628	SIMR1-N2HA	4.38377	0.139973	0.956607	no	4.38377	0.956607	2	2	1	1	SIMR1	none
Q8I4C0	Q8I4C0	NA	NA	Q8I4C0	SIMR1-N2HA	Inf	NA	0	yes	4.37753	0.0150823	0	2	0	0	SIMR1	none
G5EF97	G5EF97	NA	NA	G5EF97	SIMR1-N2HA	Inf	NA	0	yes	4.3756	0.0224583	0	2	0	0	SIMR1	none
Q19057	Q19057	NA	NA	Q19057	SIMR1-N2HA	Inf	NA	0	yes	4.35852	0.048059	0	2	0	0	SIMR1	none
Q17763	Q17763	NA	NA	Q17763	SIMR1-N2HA	Inf	NA	0	yes	4.33337	0.0388277	0	2	0	0	SIMR1	none
O18693	O18693	NA	NA	O18693	SIMR1-N2HA	Inf	NA	0	yes	4.22836	0.0157763	0	2	0	0	SIMR1	none
Q9N4I3	Q9N4I3	NA	NA	Q9N4I3	SIMR1-N2HA	Inf	NA	0	yes	4.17669	0.0150919	0	2	2	1	SIMR1	none
P54889	P54889	NA	NA	P54889	SIMR1-N2HA	Inf	NA	0	yes	4.1363	0.0281749	0	2	0	0	SIMR1	none
G5EDQ2	G5EDQ2	NA	NA	G5EDQ2	SIMR1-N2HA	Inf	NA	0	yes	4.13535	0.0116606	0	2	1	1	SIMR1	none
Q21437	Q21437	NA	NA	Q21437	SIMR1-N2HA	Inf	NA	0	yes	4.08552	0.0394399	0	2	0	0	SIMR1	none
Q21962	Q21962	NA	NA	Q21962	SIMR1-N2HA	Inf	NA	0	yes	4.0299	0.0301368	0	2	0	1	SIMR1	none
Q95Y04	Q95Y04	NA	NA	Q95Y04	HRDE2-N2GFP	Inf	NA	0	yes	3.99305	0.0316232	2	1	2	0	HRDE2	none
Q10454	Q10454	NA	NA	Q10454	SIMR1-N2HA	Inf	NA	0	yes	3.99199	0.0492954	0	2	1	0	SIMR1	none
G4SI07	G4SI07	NA	NA	G4SI07	SIMR1-N2HA	Inf	NA	0	yes	3.91635	0.0382269	0	2	1	1	SIMR1	none
Q10663	Q10663	NA	NA	Q10663	SIMR1-N2HA	Inf	NA	0	yes	3.89608	0.0362134	0	2	0	0	SIMR1	none
Q09545	Q09545	NA	NA	Q09545	SIMR1-N2HA	Inf	NA	0	yes	3.88238	0.0271567	0	2	1	1	SIMR1	none
P50093	P50093	NA	NA	P50093	SIMR1-N2HA	Inf	NA	0	yes	3.84051	0.0299295	0	2	1	1	SIMR1	none
Q9N3H3	Q9N3H3	NA	NA	Q9N3H3	SIMR1-N2HA	Inf	NA	0	yes	3.78748	0.0267012	0	2	0	0	SIMR1	none
O17642	O17642	NA	NA	O17642	SIMR1-N2HA	Inf	NA	0	yes	3.75397	0.0495082	0	2	1	0	SIMR1	none
P91914	P91914	NA	NA	P91914	SIMR1-N2HA	Inf	NA	0	yes	3.73763	0.0452371	0	2	2	2	SIMR1	none
G5EGP8	G5EGP8	NA	NA	G5EGP8	SIMR1-N2HA	Inf	NA	0	yes	3.73138	0.0386363	0	2	0	0	SIMR1	none
O02225	O02225	NA	NA	O02225	HRDE2-N2GFP	Inf	NA	0	yes	3.71956	0.0213129	0	0	2	0	HRDE2	none
P19826	P19826	NA	NA	P19826	SIMR1-N2HA	Inf	NA	0	yes	3.58249	0.0258701	0	2	1	0	SIMR1	none
Q21000	Q21000	NA	NA	Q21000	SIMR1-N2HA	Inf	NA	0	yes	3.57135	0.0303485	0	2	0	1	SIMR1	none
Q19626	Q19626	NA	NA	Q19626	SIMR1-N2HA	Inf	NA	0	yes	3.48283	0.0441938	0	2	1	1	SIMR1	none
Q20880	Q20880	NA	NA	Q20880	SIMR1-N2HA	Inf	NA	0	yes	3.41213	0.0261228	0	2	0	0	SIMR1	none
Q21281	Q21281	NA	NA	Q21281	SIMR1-N2HA	Inf	NA	0	yes	3.3962	0.0451878	0	2	1	1	SIMR1	none
Q03206	Q03206	NA	NA	Q03206	SIMR1-N2HA	Inf	NA	0	yes	3.37586	0.0143232	0	2	0	0	SIMR1	none
Q23158	Q23158	NA	NA	Q23158	SIMR1-N2HA	Inf	NA	0	yes	3.33139	0.0352409	0	2	1	1	SIMR1	none
Q95X44	Q95X44	NA	NA	Q95X44	SIMR1-N2HA	Inf	NA	0	yes	3.32233	0.0173745	0	2	1	0	SIMR1	none
Q22494	Q22494	NA	NA	Q22494	SIMR1-N2HA	Inf	NA	0	yes	3.31448	0.0162867	0	2	1	1	SIMR1	none
Q21408	Q21408	NA	NA	Q21408	SIMR1-N2HA	Inf	NA	0	yes	3.31021	0.0400505	0	2	1	1	SIMR1	none
Q9U2D6	Q9U2D6	NA	NA	Q9U2D6	SIMR1-N2HA	Inf	NA	0	yes	3.2639	0.0409623	0	2	1	1	SIMR1	none
P90788	P90788	NA	NA	P90788	SIMR1-N2HA	Inf	NA	0	yes	3.2568	0.0138668	0	2	0	0	SIMR1	none
O44565	O44565	NA	NA	O44565	SIMR1-N2HA	Inf	NA	0	yes	3.22738	0.0299449	0	2	1	1	SIMR1	none
P98080	P98080	NA	NA	P98080	SIMR1-N2HA	Inf	NA	0	yes	3.20586	0.0227799	0	2	2	1	SIMR1	none
Q93619	Q93619	NA	NA	Q93619	SIMR1-N2HA	Inf	NA	0	yes	3.18333	0.0400509	0	2	0	0	SIMR1	none
O17586	O17586	NA	NA	O17586	SIMR1-N2HA	Inf	NA	0	yes	3.17724	0.0462985	0	2	0	0	SIMR1	none
Q9GZH4	Q9GZH4	NA	NA	Q9GZH4	SIMR1-N2HA	Inf	NA	0	yes	3.04171	0.0190519	0	2	0	0	SIMR1	none
Q04908	Q04908	NA	NA	Q04908	SIMR1-N2HA	Inf	NA	0	yes	3.01662	0.0378113	0	2	0	0	SIMR1	none
Q9GRZ9	Q9GRZ9	NA	NA	Q9GRZ9	SIMR1-N2HA	Inf	NA	0	yes	2.99978	0.0275336	0	2	1	1	SIMR1	none
Q22508	Q22508	NA	NA	Q22508	HRDE2-N2GFP	2.79161	0.119702	0.984349	no	2.79161	0.984349	1	2	1	2	HRDE2	none
Q20616	Q20616	NA	NA	Q20616	SIMR1-N2HA	Inf	NA	0	yes	2.77608	0.0123123	0	2	1	1	SIMR1	none
O02286	O02286	NA	NA	O02286	SIMR1-N2HA	2.7116	0.308555	0.956607	no	2.7116	0.956607	2	2	2	1	SIMR1	none
Q17571	Q17571	NA	NA	Q17571	SIMR1-N2HA	2.46093	0.204689	0.956607	no	2.46093	0.956607	1	2	2	2	SIMR1	none
O02153	O02153	NA	NA	O02153	HRDE2-N2GFP	2.42054	0.153502	0.984349	no	2.42054	0.984349	0	2	2	2	HRDE2	none
Q9N5V3	Q9N5V3	NA	NA	Q9N5V3	SIMR1-N2HA	Inf	NA	0	yes	2.41695	0.0344339	0	2	0	1	SIMR1	none
Q9N3D9	Q9N3D9	NA	NA	Q9N3D9	SIMR1-N2HA	2.36935	0.00853529	0.956607	no	2.36935	0.956607	1	2	1	0	SIMR1	none
O62388	O62388	NA	NA	O62388	SIMR1-N2HA	2.20992	0.087776	0.956607	no	2.20992	0.956607	1	2	1	1	SIMR1	none
K7ZUH9	K7ZUH9	NA	NA	K7ZUH9	SIMR1-N2HA	2.15585	0.133017	0.956607	no	2.15585	0.956607	2	2	2	2	SIMR1	none
Q19470	Q19470	NA	NA	Q19470	SIMR1-N2HA	2.1459	0.148078	0.956607	no	2.1459	0.956607	2	2	2	2	SIMR1	none
Q20277	Q20277	NA	NA	Q20277	SIMR1-N2HA	2.07	0.0576769	0.956607	no	2.07	0.956607	2	2	2	2	SIMR1	none
Q22370	Q22370	NA	NA	Q22370	SIMR1-N2HA	Inf	NA	0	yes	2.06339	0.0425318	0	2	0	0	SIMR1	none
Q9N4M4	Q9N4M4	NA	NA	Q9N4M4	SIMR1-N2HA	2.03663	0.352632	0.956607	no	2.03663	0.956607	1	2	2	1	SIMR1	none
U4PFH6	U4PFH6	NA	NA	U4PFH6	SIMR1-N2HA	Inf	NA	0	yes	2.03533	0.025477	0	2	0	0	SIMR1	none
O01813	O01813	NA	NA	O01813	HRDE2-N2GFP	2.02247	0.209854	0.984349	no	2.02247	0.984349	1	2	1	2	HRDE2	none
A3QMC5	A3QMC5	NA	NA	A3QMC5	SIMR1-N2HA	2.00911	0.101842	0.956607	no	2.00911	0.956607	2	2	2	1	SIMR1	none
Q9U329	Q9U329	NA	NA	Q9U329	SIMR1-N2HA	1.81531	0.22754	0.956607	no	1.81531	0.956607	1	2	2	1	SIMR1	none
Q06561	Q06561	NA	NA	Q06561	SIMR1-N2HA	1.81332	0.224054	0.956607	no	1.81332	0.956607	2	2	2	1	SIMR1	none
P40614	P40614	NA	NA	P40614	HRDE2-N2GFP	1.79693	0.219392	0.984349	no	1.79693	0.984349	1	2	2	2	HRDE2	none
Q21752	Q21752	NA	NA	Q21752	SIMR1-N2HA	1.7617	0.349694	0.956607	no	1.7617	0.956607	1	2	2	2	SIMR1	none
Q09533	Q09533	NA	NA	Q09533	SIMR1-N2HA	1.74364	0.13375	0.956607	no	1.74364	0.956607	2	2	2	1	SIMR1	none
Q9BL19	Q9BL19	NA	NA	Q9BL19	SIMR1-N2HA	1.69967	0.241156	0.956607	no	1.69967	0.956607	2	2	2	2	SIMR1	none
Q9U329	Q9U329	NA	NA	Q9U329	HRDE2-N2GFP	1.69264	0.249925	0.984349	no	1.69264	0.984349	1	2	2	1	HRDE2	none
O18240	O18240	NA	NA	O18240	SIMR1-N2HA	1.67451	0.315996	0.956607	no	1.67451	0.956607	2	2	2	2	SIMR1	none
P53588	P53588	NA	NA	P53588	SIMR1-N2HA	1.64429	0.0136007	0.956607	no	1.64429	0.956607	2	2	2	1	SIMR1	none
O44989	O44989	NA	NA	O44989	SIMR1-N2HA	1.64112	0.0601581	0.956607	no	1.64112	0.956607	1	2	1	1	SIMR1	none
P47991	P47991	NA	NA	P47991	SIMR1-N2HA	1.62871	0.205752	0.956607	no	1.62871	0.956607	2	2	2	2	SIMR1	none
Q95XJ0	Q95XJ0	NA	NA	Q95XJ0	SIMR1-N2HA	1.62098	0.149207	0.956607	no	1.62098	0.956607	2	2	2	2	SIMR1	none
Q9UB28	Q9UB28	NA	NA	Q9UB28	SIMR1-N2HA	1.62027	0.696317	0.961508	no	1.62027	0.961508	1	2	2	1	SIMR1	none
Q966C6	Q966C6	NA	NA	Q966C6	SIMR1-N2HA	1.60711	0.268972	0.956607	no	1.60711	0.956607	2	2	2	2	SIMR1	none
O45865	O45865	NA	NA	O45865	SIMR1-N2HA	1.606	0.0844405	0.956607	no	1.606	0.956607	2	2	2	2	SIMR1	none
O17805	O17805	NA	NA	O17805	SIMR1-N2HA	1.60368	0.109917	0.956607	no	1.60368	0.956607	2	2	1	1	SIMR1	none
O44144	O44144	NA	NA	O44144	SIMR1-N2HA	1.5943	0.113929	0.956607	no	1.5943	0.956607	1	2	1	1	SIMR1	none
O02639	O02639	NA	NA	O02639	SIMR1-N2HA	1.59253	0.41841	0.956607	no	1.59253	0.956607	1	2	2	1	SIMR1	none
Q95XJ0	Q95XJ0	NA	NA	Q95XJ0	HRDE2-N2GFP	1.58277	0.156707	0.984349	no	1.58277	0.984349	2	2	2	2	HRDE2	none
Q27511	Q27511	NA	NA	Q27511	SIMR1-N2HA	1.57953	0.334194	0.956607	no	1.57953	0.956607	2	2	2	2	SIMR1	none
P48158	P48158	NA	NA	P48158	SIMR1-N2HA	1.5765	0.40016	0.956607	no	1.5765	0.956607	2	2	2	2	SIMR1	none
Q95017	Q95017	NA	NA	Q95017	SIMR1-N2HA	1.53553	0.305417	0.956607	no	1.53553	0.956607	1	2	0	0	SIMR1	none
C9IY21	C9IY21	NA	NA	C9IY21	HRDE2-N2GFP	1.53498	0.467379	0.984349	no	1.53498	0.984349	1	2	2	1	HRDE2	none
O45499	O45499	NA	NA	O45499	SIMR1-N2HA	1.48015	0.128198	0.956607	no	1.48015	0.956607	2	2	2	2	SIMR1	none
Q966I7	Q966I7	NA	NA	Q966I7	SIMR1-N2HA	1.47016	0.246607	0.956607	no	1.47016	0.956607	2	2	2	2	SIMR1	none
P46561	P46561	NA	NA	P46561	SIMR1-N2HA	1.45388	0.167641	0.956607	no	1.45388	0.956607	2	2	2	2	SIMR1	none
O01813	O01813	NA	NA	O01813	SIMR1-N2HA	1.44632	0.322185	0.956607	no	1.44632	0.956607	1	2	1	2	SIMR1	none
Q18599	Q18599	NA	NA	Q18599	SIMR1-N2HA	1.43583	0.282789	0.956607	no	1.43583	0.956607	2	2	2	1	SIMR1	none
P15796	P15796	NA	NA	P15796	SIMR1-N2HA	1.42581	0.176289	0.956607	no	1.42581	0.956607	1	2	1	1	SIMR1	none
O18239	O18239	NA	NA	O18239	SIMR1-N2HA	1.40797	0.198923	0.956607	no	1.40797	0.956607	1	2	1	1	SIMR1	none
Q20647	Q20647	NA	NA	Q20647	SIMR1-N2HA	1.40775	0.283163	0.956607	no	1.40775	0.956607	2	2	2	2	SIMR1	none
O45865	O45865	NA	NA	O45865	HRDE2-N2GFP	1.39942	0.117455	0.984349	no	1.39942	0.984349	2	2	2	2	HRDE2	none
Q9XVF7	Q9XVF7	NA	NA	Q9XVF7	SIMR1-N2HA	1.39845	0.192257	0.956607	no	1.39845	0.956607	2	2	2	2	SIMR1	none
H2KZS2	H2KZS2	NA	NA	H2KZS2	SIMR1-N2HA	1.39285	0.0607134	0.956607	no	1.39285	0.956607	2	2	1	1	SIMR1	none
Q18943	Q18943	NA	NA	Q18943	SIMR1-N2HA	1.37289	0.480353	0.956607	no	1.37289	0.956607	2	2	2	1	SIMR1	none
O45246	O45246	NA	NA	O45246	SIMR1-N2HA	1.36844	0.316922	0.956607	no	1.36844	0.956607	2	2	2	1	SIMR1	none
P48156	P48156	NA	NA	P48156	SIMR1-N2HA	1.35422	0.201015	0.956607	no	1.35422	0.956607	2	2	2	2	SIMR1	none
P47991	P47991	NA	NA	P47991	HRDE2-N2GFP	1.34525	0.280579	0.984349	no	1.34525	0.984349	2	2	2	2	HRDE2	none
O01869	O01869	NA	NA	O01869	SIMR1-N2HA	1.32379	0.0388087	0.956607	no	1.32379	0.956607	2	2	1	1	SIMR1	none
P10771	P10771	NA	NA	P10771	SIMR1-N2HA	1.32181	0.477085	0.956607	no	1.32181	0.956607	2	2	2	2	SIMR1	none
Q18529	Q18529	NA	NA	Q18529	SIMR1-N2HA	1.32057	0.365347	0.956607	no	1.32057	0.956607	2	2	2	1	SIMR1	none
H2L2E8	H2L2E8	NA	NA	H2L2E8	SIMR1-N2HA	1.31009	0.359335	0.956607	no	1.31009	0.956607	2	2	2	2	SIMR1	none
P27420	P27420	NA	NA	P27420	HRDE2-N2GFP	1.30194	0.22585	0.984349	no	1.30194	0.984349	2	2	2	2	HRDE2	none
O45734	O45734	NA	NA	O45734	SIMR1-N2HA	1.28922	0.530204	0.956607	no	1.28922	0.956607	2	2	2	2	SIMR1	none
P90735	P90735	NA	NA	P90735	SIMR1-N2HA	1.28881	0.547418	0.956607	no	1.28881	0.956607	1	2	2	1	SIMR1	none
Q23050	Q23050	NA	NA	Q23050	HRDE2-N2GFP	1.28014	0.637466	0.984349	no	1.28014	0.984349	2	2	2	2	HRDE2	none
Q09508	Q09508	NA	NA	Q09508	SIMR1-N2HA	1.27951	0.168471	0.956607	no	1.27951	0.956607	2	2	2	1	SIMR1	none
O62432	O62432	NA	NA	O62432	SIMR1-N2HA	1.26782	0.141636	0.956607	no	1.26782	0.956607	1	2	0	0	SIMR1	none
P10567	P10567	NA	NA	P10567	HRDE2-N2GFP	1.26505	0.576595	0.984349	no	1.26505	0.984349	2	2	2	2	HRDE2	none
G5EEK8	G5EEK8	NA	NA	G5EEK8	SIMR1-N2HA	1.24983	0.320818	0.956607	no	1.24983	0.956607	1	2	2	1	SIMR1	none
P50880	P50880	NA	NA	P50880	SIMR1-N2HA	1.24259	0.313261	0.956607	no	1.24259	0.956607	2	2	2	2	SIMR1	none
P04255	P04255	NA	NA	P04255	SIMR1-N2HA	1.23282	0.61479	0.961508	no	1.23282	0.961508	2	2	2	2	SIMR1	none
P37806	P37806	NA	NA	P37806	HRDE2-N2GFP	1.23271	0.54142	0.984349	no	1.23271	0.984349	2	2	2	2	HRDE2	none
P91128	P91128	NA	NA	P91128	SIMR1-N2HA	1.22676	0.410186	0.956607	no	1.22676	0.956607	2	2	2	2	SIMR1	none
Q19743	Q19743	NA	NA	Q19743	SIMR1-N2HA	1.22319	0.319987	0.956607	no	1.22319	0.956607	2	2	1	1	SIMR1	none
O02056	O02056	NA	NA	O02056	SIMR1-N2HA	1.21098	0.376245	0.956607	no	1.21098	0.956607	2	2	2	2	SIMR1	none
Q95QW0	Q95QW0	NA	NA	Q95QW0	SIMR1-N2HA	1.20587	0.232103	0.956607	no	1.20587	0.956607	2	1	0	1	SIMR1	none
Q22053	Q22053	NA	NA	Q22053	HRDE2-N2GFP	1.19309	0.574064	0.984349	no	1.19309	0.984349	2	2	1	2	HRDE2	none
Q27532	Q27532	NA	NA	Q27532	HRDE2-N2GFP	1.19211	0.632346	0.984349	no	1.19211	0.984349	1	2	1	2	HRDE2	none
Q22054	Q22054	NA	NA	Q22054	SIMR1-N2HA	1.19161	0.19704	0.956607	no	1.19161	0.956607	2	2	2	2	SIMR1	none
P51404	P51404	NA	NA	P51404	SIMR1-N2HA	1.18576	0.186217	0.956607	no	1.18576	0.956607	2	2	2	1	SIMR1	none
Q9U2A8	Q9U2A8	NA	NA	Q9U2A8	HRDE2-N2GFP	1.16853	0.204018	0.984349	no	1.16853	0.984349	2	2	1	2	HRDE2	none
P04970	P04970	NA	NA	P04970	SIMR1-N2HA	1.15764	0.358423	0.956607	no	1.15764	0.956607	1	2	2	1	SIMR1	none
O17732	O17732	NA	NA	O17732	SIMR1-N2HA	1.14768	0.106532	0.956607	no	1.14768	0.956607	2	2	2	1	SIMR1	none
O02365	O02365	NA	NA	O02365	SIMR1-N2HA	1.12759	0.0719896	0.956607	no	1.12759	0.956607	2	2	1	1	SIMR1	none
Q22037	Q22037	NA	NA	Q22037	SIMR1-N2HA	1.12139	0.0402698	0.956607	no	1.12139	0.956607	1	2	1	1	SIMR1	none
P52819	P52819	NA	NA	P52819	SIMR1-N2HA	1.11141	0.35755	0.956607	no	1.11141	0.956607	1	2	2	2	SIMR1	none
P90735	P90735	NA	NA	P90735	HRDE2-N2GFP	1.10215	0.601855	0.984349	no	1.10215	0.984349	1	2	2	1	HRDE2	none
Q9U238	Q9U238	NA	NA	Q9U238	HRDE2-N2GFP	1.10044	0.0420545	0.984349	no	1.10044	0.984349	0	2	1	2	HRDE2	none
Q9N3X2	Q9N3X2	NA	NA	Q9N3X2	SIMR1-N2HA	1.06454	0.533205	0.956607	no	1.06454	0.956607	2	2	2	2	SIMR1	none
O02640	O02640	NA	NA	O02640	SIMR1-N2HA	1.06374	0.259243	0.956607	no	1.06374	0.956607	1	2	2	1	SIMR1	none
P49405	P49405	NA	NA	P49405	SIMR1-N2HA	1.06315	0.404865	0.956607	no	1.06315	0.956607	2	2	2	2	SIMR1	none
O17921	O17921	NA	NA	O17921	SIMR1-N2HA	1.0601	0.524751	0.956607	no	1.0601	0.956607	2	2	2	2	SIMR1	none
O45946	O45946	NA	NA	O45946	SIMR1-N2HA	1.05909	0.320982	0.956607	no	1.05909	0.956607	2	2	2	2	SIMR1	none
O01692	O01692	NA	NA	O01692	SIMR1-N2HA	1.05164	0.467202	0.956607	no	1.05164	0.956607	2	2	2	2	SIMR1	none
P91128	P91128	NA	NA	P91128	HRDE2-N2GFP	1.05145	0.475025	0.984349	no	1.05145	0.984349	2	2	2	2	HRDE2	none
Q8WQA8	Q8WQA8	NA	NA	Q8WQA8	SIMR1-N2HA	1.04926	0.358971	0.956607	no	1.04926	0.956607	2	2	2	2	SIMR1	none
P34500	P34500	NA	NA	P34500	SIMR1-N2HA	1.04675	0.385464	0.956607	no	1.04675	0.956607	1	2	1	1	SIMR1	none
Q9XVE9	Q9XVE9	NA	NA	Q9XVE9	SIMR1-N2HA	1.04212	0.387838	0.956607	no	1.04212	0.956607	1	2	2	2	SIMR1	none
P49180	P49180	NA	NA	P49180	HRDE2-N2GFP	1.03802	0.310272	0.984349	no	1.03802	0.984349	2	2	1	2	HRDE2	none
P36573	P36573	NA	NA	P36573	HRDE2-N2GFP	1.01282	0.465015	0.984349	no	1.01282	0.984349	1	2	2	2	HRDE2	none
Q09936	Q09936	NA	NA	Q09936	SIMR1-N2HA	1.00727	0.0388987	0.956607	no	1.00727	0.956607	2	2	1	1	SIMR1	none
P48152	P48152	NA	NA	P48152	SIMR1-N2HA	0.995202	0.193088	0.956607	no	0.995202	0.956607	2	2	2	2	SIMR1	none
O76840	O76840	NA	NA	O76840	SIMR1-N2HA	0.99501	0.433864	0.956607	no	0.99501	0.956607	2	2	1	1	SIMR1	none
P62784	P62784	NA	NA	P62784	SIMR1-N2HA	0.994434	0.684308	0.961508	no	0.994434	0.961508	2	2	2	2	SIMR1	none
P48154	P48154	NA	NA	P48154	SIMR1-N2HA	0.981743	0.394331	0.956607	no	0.981743	0.956607	2	2	2	2	SIMR1	none
Q95Y90	Q95Y90	NA	NA	Q95Y90	SIMR1-N2HA	0.981739	0.413748	0.956607	no	0.981739	0.956607	2	2	2	2	SIMR1	none
Q18967	Q18967	NA	NA	Q18967	SIMR1-N2HA	0.976465	0.261293	0.956607	no	0.976465	0.956607	2	2	0	0	SIMR1	none
P53013	P53013	NA	NA	P53013	SIMR1-N2HA	0.971759	0.419197	0.956607	no	0.971759	0.956607	2	2	2	2	SIMR1	none
P34662	P34662	NA	NA	P34662	SIMR1-N2HA	0.970574	0.101314	0.956607	no	0.970574	0.956607	2	2	2	1	SIMR1	none
O17218	O17218	NA	NA	O17218	HRDE2-N2GFP	0.939424	0.571455	0.984349	no	0.939424	0.984349	2	2	2	2	HRDE2	none
Q9N4I4	Q9N4I4	NA	NA	Q9N4I4	SIMR1-N2HA	0.935623	0.514483	0.956607	no	0.935623	0.956607	1	2	2	1	SIMR1	none
P34575	P34575	NA	NA	P34575	HRDE2-N2GFP	0.923105	0.172092	0.984349	no	0.923105	0.984349	2	2	2	1	HRDE2	none
Q9BL19	Q9BL19	NA	NA	Q9BL19	HRDE2-N2GFP	0.921924	0.497256	0.984349	no	0.921924	0.984349	2	2	2	2	HRDE2	none
Q17334	Q17334	NA	NA	Q17334	SIMR1-N2HA	0.90988	0.298801	0.956607	no	0.90988	0.956607	2	2	0	0	SIMR1	none
O01802	O01802	NA	NA	O01802	SIMR1-N2HA	0.904034	0.553624	0.956607	no	0.904034	0.956607	1	2	2	1	SIMR1	none
A5Z2W3	A5Z2W3	NA	NA	A5Z2W3	HRDE2-N2GFP	0.897511	0.609826	0.984349	no	0.897511	0.984349	1	2	2	1	HRDE2	none
Q19286	Q19286	NA	NA	Q19286	SIMR1-N2HA	0.894586	0.580112	0.956772	no	0.894586	0.956772	1	2	2	1	SIMR1	none
Q21902	Q21902	NA	NA	Q21902	SIMR1-N2HA	0.892303	0.137363	0.956607	no	0.892303	0.956607	2	2	1	1	SIMR1	none
P49181	P49181	NA	NA	P49181	HRDE2-N2GFP	0.888043	0.308581	0.984349	no	0.888043	0.984349	2	2	2	2	HRDE2	none
Q18265	Q18265	NA	NA	Q18265	SIMR1-N2HA	0.874807	0.388089	0.956607	no	0.874807	0.956607	1	2	1	0	SIMR1	none
P50140	P50140	NA	NA	P50140	SIMR1-N2HA	0.873475	0.0865795	0.956607	no	0.873475	0.956607	1	2	1	1	SIMR1	none
Q18947	Q18947	NA	NA	Q18947	SIMR1-N2HA	0.866966	0.238388	0.956607	no	0.866966	0.956607	2	2	2	1	SIMR1	none
K7ZUH9	K7ZUH9	NA	NA	K7ZUH9	HRDE2-N2GFP	0.864087	0.492689	0.984349	no	0.864087	0.984349	2	2	2	2	HRDE2	none
G5EFG4	G5EFG4	NA	NA	G5EFG4	SIMR1-N2HA	0.862158	0.154629	0.956607	no	0.862158	0.956607	2	2	2	1	SIMR1	none
P34339	P34339	NA	NA	P34339	SIMR1-N2HA	0.856508	0.339581	0.956607	no	0.856508	0.956607	2	2	1	1	SIMR1	none
C9IY21	C9IY21	NA	NA	C9IY21	SIMR1-N2HA	0.856035	0.668845	0.961508	no	0.856035	0.961508	1	2	2	1	SIMR1	none
P37165	P37165	NA	NA	P37165	SIMR1-N2HA	0.853077	0.637151	0.961508	no	0.853077	0.961508	1	2	2	2	SIMR1	none
P06125	P06125	NA	NA	P06125	SIMR1-N2HA	0.848799	0.364888	0.956607	no	0.848799	0.956607	2	2	2	2	SIMR1	none
P34383	P34383	NA	NA	P34383	SIMR1-N2HA	0.848184	0.0790266	0.956607	no	0.848184	0.956607	1	2	0	0	SIMR1	none
Q22508	Q22508	NA	NA	Q22508	SIMR1-N2HA	0.846947	0.509444	0.956607	no	0.846947	0.956607	1	2	1	2	SIMR1	none
P49041	P49041	NA	NA	P49041	SIMR1-N2HA	0.846169	0.0641076	0.956607	no	0.846169	0.956607	2	2	1	1	SIMR1	none
H2KYR1	H2KYR1	NA	NA	H2KYR1	SIMR1-N2HA	0.842965	0.330794	0.956607	no	0.842965	0.956607	1	2	2	1	SIMR1	none
P05690	P05690	NA	NA	P05690	HRDE2-N2GFP	0.841686	0.35499	0.984349	no	0.841686	0.984349	2	2	2	2	HRDE2	none
Q93572	Q93572	NA	NA	Q93572	SIMR1-N2HA	0.841228	0.577263	0.956607	no	0.841228	0.956607	2	2	2	2	SIMR1	none
Q27511	Q27511	NA	NA	Q27511	HRDE2-N2GFP	0.832235	0.594202	0.984349	no	0.832235	0.984349	2	2	2	2	HRDE2	none
Q19877	Q19877	NA	NA	Q19877	HRDE2-N2GFP	0.827142	0.617467	0.984349	no	0.827142	0.984349	2	2	2	2	HRDE2	none
P34563	P34563	NA	NA	P34563	SIMR1-N2HA	0.826964	0.564251	0.956607	no	0.826964	0.956607	2	2	1	1	SIMR1	none
O18240	O18240	NA	NA	O18240	HRDE2-N2GFP	0.826762	0.602	0.984349	no	0.826762	0.984349	2	2	2	2	HRDE2	none
P29691	P29691	NA	NA	P29691	HRDE2-N2GFP	0.82205	0.28454	0.984349	no	0.82205	0.984349	2	2	2	2	HRDE2	none
Q20363	Q20363	NA	NA	Q20363	HRDE2-N2GFP	0.815235	0.398666	0.984349	no	0.815235	0.984349	2	2	2	2	HRDE2	none
P10567	P10567	NA	NA	P10567	SIMR1-N2HA	0.805088	0.718925	0.961508	no	0.805088	0.961508	2	2	2	2	SIMR1	none
P30642	P30642	NA	NA	P30642	SIMR1-N2HA	0.802474	0.347609	0.956607	no	0.802474	0.956607	2	2	0	1	SIMR1	none
Q18231	Q18231	NA	NA	Q18231	HRDE2-N2GFP	0.797682	0.394255	0.984349	no	0.797682	0.984349	2	2	2	2	HRDE2	none
P49180	P49180	NA	NA	P49180	SIMR1-N2HA	0.796783	0.33525	0.956607	no	0.796783	0.956607	2	2	1	2	SIMR1	none
Q19877	Q19877	NA	NA	Q19877	SIMR1-N2HA	0.785242	0.634833	0.961508	no	0.785242	0.961508	2	2	2	2	SIMR1	none
P02566	P02566	NA	NA	P02566	HRDE2-N2GFP	0.774644	0.735827	0.984349	no	0.774644	0.984349	2	2	2	2	HRDE2	none
P18948	P18948	NA	NA	P18948	HRDE2-N2GFP	0.765082	0.271533	0.984349	no	0.765082	0.984349	2	2	2	2	HRDE2	none
Q9U2U0	Q9U2U0	NA	NA	Q9U2U0	SIMR1-N2HA	0.764508	0.157418	0.956607	no	0.764508	0.956607	1	2	1	1	SIMR1	none
G5EBV4	G5EBV4	NA	NA	G5EBV4	SIMR1-N2HA	0.762643	0.396617	0.956607	no	0.762643	0.956607	2	1	0	0	SIMR1	none
Q21752	Q21752	NA	NA	Q21752	HRDE2-N2GFP	0.759784	0.600319	0.984349	no	0.759784	0.984349	1	2	2	2	HRDE2	none
Q9BKU5	Q9BKU5	NA	NA	Q9BKU5	SIMR1-N2HA	0.757039	0.553874	0.956607	no	0.757039	0.956607	2	2	2	2	SIMR1	none
P91374	P91374	NA	NA	P91374	SIMR1-N2HA	0.752507	0.16449	0.956607	no	0.752507	0.956607	1	2	1	1	SIMR1	none
P49181	P49181	NA	NA	P49181	SIMR1-N2HA	0.746631	0.382619	0.956607	no	0.746631	0.956607	2	2	2	2	SIMR1	none
P09446	P09446	NA	NA	P09446	SIMR1-N2HA	0.74346	0.364088	0.956607	no	0.74346	0.956607	2	2	2	2	SIMR1	none
P40614	P40614	NA	NA	P40614	SIMR1-N2HA	0.736988	0.640013	0.961508	no	0.736988	0.961508	1	2	2	2	SIMR1	none
P34574	P34574	NA	NA	P34574	SIMR1-N2HA	0.727405	0.296428	0.956607	no	0.727405	0.956607	1	2	1	1	SIMR1	none
G5EFL5	G5EFL5	NA	NA	G5EFL5	SIMR1-N2HA	0.722906	0.304826	0.956607	no	0.722906	0.956607	2	2	1	1	SIMR1	none
P34334	P34334	NA	NA	P34334	SIMR1-N2HA	0.722515	0.596429	0.961508	no	0.722515	0.961508	2	2	2	2	SIMR1	none
O44145	O44145	NA	NA	O44145	HRDE2-N2GFP	0.721049	0.56251	0.984349	no	0.721049	0.984349	2	2	2	1	HRDE2	none
Q965K2	Q965K2	NA	NA	Q965K2	SIMR1-N2HA	0.715012	0.304145	0.956607	no	0.715012	0.956607	1	2	0	1	SIMR1	none
P34496	P34496	NA	NA	P34496	SIMR1-N2HA	0.713569	0.516694	0.956607	no	0.713569	0.956607	2	2	2	1	SIMR1	none
O16298	O16298	NA	NA	O16298	SIMR1-N2HA	0.709319	0.460259	0.956607	no	0.709319	0.956607	2	2	2	2	SIMR1	none
Q9XTT9	Q9XTT9	NA	NA	Q9XTT9	SIMR1-N2HA	0.70424	0.400999	0.956607	no	0.70424	0.956607	2	2	1	0	SIMR1	none
P0DM42	P0DM42	NA	NA	P0DM42	SIMR1-N2HA	0.704231	0.717444	0.961508	no	0.704231	0.961508	2	2	2	2	SIMR1	none
Q9NEN6	Q9NEN6	NA	NA	Q9NEN6	SIMR1-N2HA	0.697905	0.426712	0.956607	no	0.697905	0.956607	2	2	2	1	SIMR1	none
Q9GZH5	Q9GZH5	NA	NA	Q9GZH5	SIMR1-N2HA	0.694478	0.527047	0.956607	no	0.694478	0.956607	1	2	2	1	SIMR1	none
Q7JNG1	Q7JNG1	NA	NA	Q7JNG1	SIMR1-N2HA	0.678491	0.382341	0.956607	no	0.678491	0.956607	2	2	2	1	SIMR1	none
Q95YC6	Q95YC6	NA	NA	Q95YC6	HRDE2-N2GFP	0.677149	0.503971	0.984349	no	0.677149	0.984349	2	2	2	2	HRDE2	none
P09446	P09446	NA	NA	P09446	HRDE2-N2GFP	0.672556	0.407067	0.984349	no	0.672556	0.984349	2	2	2	2	HRDE2	none
Q19289	Q19289	NA	NA	Q19289	SIMR1-N2HA	0.668242	0.623856	0.961508	no	0.668242	0.961508	2	2	2	1	SIMR1	none
O45815	O45815	NA	NA	O45815	HRDE2-N2GFP	0.661865	0.559261	0.984349	no	0.661865	0.984349	2	2	2	2	HRDE2	none
Q21930	Q21930	NA	NA	Q21930	HRDE2-N2GFP	0.655102	0.449771	0.984349	no	0.655102	0.984349	2	2	2	2	HRDE2	none
Q93576	Q93576	NA	NA	Q93576	HRDE2-N2GFP	0.654859	0.518392	0.984349	no	0.654859	0.984349	1	2	2	2	HRDE2	none
Q21067	Q21067	NA	NA	Q21067	SIMR1-N2HA	0.65102	0.162098	0.956607	no	0.65102	0.956607	1	2	1	1	SIMR1	none
P51403	P51403	NA	NA	P51403	SIMR1-N2HA	0.64362	0.277964	0.956607	no	0.64362	0.956607	2	2	2	1	SIMR1	none
A0A8D9N0J4	A0A8D9N0J4	NA	NA	A0A8D9N0J4	SIMR1-N2HA	0.639964	0.159905	0.956607	no	0.639964	0.956607	2	2	0	0	SIMR1	none
P0DM42	P0DM42	NA	NA	P0DM42	HRDE2-N2GFP	0.63624	0.743307	0.984349	no	0.63624	0.984349	2	2	2	2	HRDE2	none
Q22716	Q22716	NA	NA	Q22716	SIMR1-N2HA	0.635924	0.378654	0.956607	no	0.635924	0.956607	2	2	2	1	SIMR1	none
O17953	O17953	NA	NA	O17953	SIMR1-N2HA	0.634734	0.574794	0.956607	no	0.634734	0.956607	2	2	1	1	SIMR1	none
O16298	O16298	NA	NA	O16298	HRDE2-N2GFP	0.63039	0.508439	0.984349	no	0.63039	0.984349	2	2	2	2	HRDE2	none
P41932	P41932	NA	NA	P41932	SIMR1-N2HA	0.621593	0.26779	0.956607	no	0.621593	0.956607	2	2	2	1	SIMR1	none
Q19842	Q19842	NA	NA	Q19842	SIMR1-N2HA	0.617452	0.354429	0.956607	no	0.617452	0.956607	2	2	1	0	SIMR1	none
P34455	P34455	NA	NA	P34455	SIMR1-N2HA	0.611759	0.249486	0.956607	no	0.611759	0.956607	2	2	1	1	SIMR1	none
Q19162	Q19162	NA	NA	Q19162	SIMR1-N2HA	0.611113	0.56937	0.956607	no	0.611113	0.956607	2	2	2	1	SIMR1	none
Q9XXK1	Q9XXK1	NA	NA	Q9XXK1	SIMR1-N2HA	0.607881	0.489662	0.956607	no	0.607881	0.956607	2	2	2	2	SIMR1	none
O44906	O44906	NA	NA	O44906	SIMR1-N2HA	0.603983	0.583153	0.957252	no	0.603983	0.957252	1	2	0	0	SIMR1	none
Q9XVP0	Q9XVP0	NA	NA	Q9XVP0	SIMR1-N2HA	0.600352	0.435717	0.956607	no	0.600352	0.956607	2	2	1	2	SIMR1	none
P49405	P49405	NA	NA	P49405	HRDE2-N2GFP	0.596449	0.629287	0.984349	no	0.596449	0.984349	2	2	2	2	HRDE2	none
O45012	O45012	NA	NA	O45012	SIMR1-N2HA	0.593273	0.431914	0.956607	no	0.593273	0.956607	1	2	1	1	SIMR1	none
O45946	O45946	NA	NA	O45946	HRDE2-N2GFP	0.5921	0.561276	0.984349	no	0.5921	0.984349	2	2	2	2	HRDE2	none
P41932	P41932	NA	NA	P41932	HRDE2-N2GFP	0.590033	0.370089	0.984349	no	0.590033	0.984349	2	2	2	1	HRDE2	none
P11141	P11141	NA	NA	P11141	SIMR1-N2HA	0.586894	0.371813	0.956607	no	0.586894	0.956607	2	2	1	1	SIMR1	none
Q9N5B3	Q9N5B3	NA	NA	Q9N5B3	SIMR1-N2HA	0.585877	0.258658	0.956607	no	0.585877	0.956607	1	2	1	1	SIMR1	none
O45552	O45552	NA	NA	O45552	SIMR1-N2HA	0.571231	0.228411	0.956607	no	0.571231	0.956607	2	2	1	1	SIMR1	none
O18650	O18650	NA	NA	O18650	SIMR1-N2HA	0.570165	0.622206	0.961508	no	0.570165	0.961508	2	2	2	2	SIMR1	none
Q9TXP0	Q9TXP0	NA	NA	Q9TXP0	SIMR1-N2HA	0.569067	0.553322	0.956607	no	0.569067	0.956607	2	2	2	2	SIMR1	none
Q7Z072	Q7Z072	NA	NA	Q7Z072	SIMR1-N2HA	0.568259	0.646767	0.961508	no	0.568259	0.961508	2	2	1	1	SIMR1	none
K8FDY0	K8FDY0	NA	NA	K8FDY0	SIMR1-N2HA	0.563694	0.751838	0.961508	no	0.563694	0.961508	2	1	1	1	SIMR1	none
Q23312	Q23312	NA	NA	Q23312	SIMR1-N2HA	0.563592	0.560376	0.956607	no	0.563592	0.956607	2	2	2	2	SIMR1	none
Q8WQA8	Q8WQA8	NA	NA	Q8WQA8	HRDE2-N2GFP	0.560006	0.609957	0.984349	no	0.560006	0.984349	2	2	2	2	HRDE2	none
Q9U2A8	Q9U2A8	NA	NA	Q9U2A8	SIMR1-N2HA	0.558491	0.413363	0.956607	no	0.558491	0.956607	2	2	1	2	SIMR1	none
P05690	P05690	NA	NA	P05690	SIMR1-N2HA	0.537586	0.541002	0.956607	no	0.537586	0.956607	2	2	2	2	SIMR1	none
Q19470	Q19470	NA	NA	Q19470	HRDE2-N2GFP	0.530306	0.68122	0.984349	no	0.530306	0.984349	2	2	2	2	HRDE2	none
P53596	P53596	NA	NA	P53596	SIMR1-N2HA	0.530019	0.450273	0.956607	no	0.530019	0.956607	1	2	0	0	SIMR1	none
Q19727	Q19727	NA	NA	Q19727	SIMR1-N2HA	0.527829	0.476595	0.956607	no	0.527829	0.956607	2	2	1	1	SIMR1	none
P98080	P98080	NA	NA	P98080	HRDE2-N2GFP	0.526323	0.7327	0.984349	no	0.526323	0.984349	0	2	2	1	HRDE2	none
P04970	P04970	NA	NA	P04970	HRDE2-N2GFP	0.525497	0.645045	0.984349	no	0.525497	0.984349	1	2	2	1	HRDE2	none
O45599	O45599	NA	NA	O45599	SIMR1-N2HA	0.524928	0.688355	0.961508	no	0.524928	0.961508	2	2	2	1	SIMR1	none
P34559	P34559	NA	NA	P34559	SIMR1-N2HA	0.524738	0.593149	0.961508	no	0.524738	0.961508	2	2	2	1	SIMR1	none
P18948	P18948	NA	NA	P18948	SIMR1-N2HA	0.524096	0.431952	0.956607	no	0.524096	0.956607	2	2	2	2	SIMR1	none
P48154	P48154	NA	NA	P48154	HRDE2-N2GFP	0.523418	0.637955	0.984349	no	0.523418	0.984349	2	2	2	2	HRDE2	none
P52821	P52821	NA	NA	P52821	SIMR1-N2HA	0.522068	0.657919	0.961508	no	0.522068	0.961508	2	2	2	2	SIMR1	none
P52819	P52819	NA	NA	P52819	HRDE2-N2GFP	0.520119	0.578279	0.984349	no	0.520119	0.984349	1	2	2	2	HRDE2	none
P06125	P06125	NA	NA	P06125	HRDE2-N2GFP	0.514759	0.569236	0.984349	no	0.514759	0.984349	2	2	2	2	HRDE2	none
O01974	O01974	NA	NA	O01974	SIMR1-N2HA	0.510615	0.619638	0.961508	no	0.510615	0.961508	2	2	0	0	SIMR1	none
Q95QA6	Q95QA6	NA	NA	Q95QA6	HRDE2-N2GFP	0.510403	0.670262	0.984349	no	0.510403	0.984349	0	2	2	1	HRDE2	none
Q95XR0	Q95XR0	NA	NA	Q95XR0	SIMR1-N2HA	0.507335	0.350509	0.956607	no	0.507335	0.956607	2	2	1	1	SIMR1	none
P34690	P34690	NA	NA	P34690	SIMR1-N2HA	0.496843	0.185364	0.956607	no	0.496843	0.956607	1	2	1	1	SIMR1	none
Q20228	Q20228	NA	NA	Q20228	HRDE2-N2GFP	0.496205	0.672732	0.984349	no	0.496205	0.984349	2	2	2	2	HRDE2	none
Q9XVE9	Q9XVE9	NA	NA	Q9XVE9	HRDE2-N2GFP	0.491875	0.601114	0.984349	no	0.491875	0.984349	1	2	2	2	HRDE2	none
Q9XW17	Q9XW17	NA	NA	Q9XW17	SIMR1-N2HA	0.488086	0.437698	0.956607	no	0.488086	0.956607	2	2	2	1	SIMR1	none
H2L2E8	H2L2E8	NA	NA	H2L2E8	HRDE2-N2GFP	0.476646	0.725743	0.984349	no	0.476646	0.984349	2	2	2	2	HRDE2	none
O02056	O02056	NA	NA	O02056	HRDE2-N2GFP	0.472106	0.717964	0.984349	no	0.472106	0.984349	2	2	2	2	HRDE2	none
Q9BKU5	Q9BKU5	NA	NA	Q9BKU5	HRDE2-N2GFP	0.467349	0.710701	0.984349	no	0.467349	0.984349	2	2	2	2	HRDE2	none
P62784	P62784	NA	NA	P62784	HRDE2-N2GFP	0.466931	0.847257	0.984349	no	0.466931	0.984349	2	2	2	2	HRDE2	none
Q20277	Q20277	NA	NA	Q20277	HRDE2-N2GFP	0.463478	0.586456	0.984349	no	0.463478	0.984349	2	2	2	2	HRDE2	none
Q23405	Q23405	NA	NA	Q23405	SIMR1-N2HA	0.457016	0.567962	0.956607	no	0.457016	0.956607	1	2	0	0	SIMR1	none
A0A1N7SYP3	A0A1N7SYP3	NA	NA	A0A1N7SYP3	HRDE2-N2GFP	0.451047	0.651497	0.984349	no	0.451047	0.984349	1	2	2	1	HRDE2	none
O18650	O18650	NA	NA	O18650	HRDE2-N2GFP	0.449943	0.695597	0.984349	no	0.449943	0.984349	2	2	2	2	HRDE2	none
Q966C6	Q966C6	NA	NA	Q966C6	HRDE2-N2GFP	0.449388	0.738024	0.984349	no	0.449388	0.984349	2	2	2	2	HRDE2	none
Q21276	Q21276	NA	NA	Q21276	SIMR1-N2HA	0.44563	0.0704368	0.956607	no	0.44563	0.956607	1	2	1	1	SIMR1	none
P34559	P34559	NA	NA	P34559	HRDE2-N2GFP	0.43814	0.711753	0.984349	no	0.43814	0.984349	2	2	2	1	HRDE2	none
Q95Y90	Q95Y90	NA	NA	Q95Y90	HRDE2-N2GFP	0.437518	0.705476	0.984349	no	0.437518	0.984349	2	2	2	2	HRDE2	none
Q17571	Q17571	NA	NA	Q17571	HRDE2-N2GFP	0.433669	0.750424	0.984349	no	0.433669	0.984349	1	2	2	2	HRDE2	none
Q94230	Q94230	NA	NA	Q94230	SIMR1-N2HA	0.426991	0.677248	0.961508	no	0.426991	0.961508	2	2	1	2	SIMR1	none
P49632	P49632	NA	NA	P49632	SIMR1-N2HA	0.426478	0.430662	0.956607	no	0.426478	0.956607	2	2	2	1	SIMR1	none
Q9XTV4	Q9XTV4	NA	NA	Q9XTV4	SIMR1-N2HA	0.42185	0.470386	0.956607	no	0.42185	0.956607	2	2	2	1	SIMR1	none
P48150	P48150	NA	NA	P48150	HRDE2-N2GFP	0.420438	0.704723	0.984349	no	0.420438	0.984349	2	2	2	2	HRDE2	none
Q20363	Q20363	NA	NA	Q20363	SIMR1-N2HA	0.417329	0.654214	0.961508	no	0.417329	0.961508	2	2	2	2	SIMR1	none
Q9XTZ2	Q9XTZ2	NA	NA	Q9XTZ2	SIMR1-N2HA	0.412632	0.299584	0.956607	no	0.412632	0.956607	2	2	1	1	SIMR1	none
C0HLB4	C0HLB4	NA	NA	C0HLB4	SIMR1-N2HA	0.411925	0.77422	0.961508	no	0.411925	0.961508	1	2	1	1	SIMR1	none
P53013	P53013	NA	NA	P53013	HRDE2-N2GFP	0.404629	0.726985	0.984349	no	0.404629	0.984349	2	2	2	2	HRDE2	none
Q9XXK1	Q9XXK1	NA	NA	Q9XXK1	HRDE2-N2GFP	0.402432	0.641372	0.984349	no	0.402432	0.984349	2	2	2	2	HRDE2	none
P34334	P34334	NA	NA	P34334	HRDE2-N2GFP	0.401453	0.765564	0.984349	no	0.401453	0.984349	2	2	2	2	HRDE2	none
Q93573	Q93573	NA	NA	Q93573	SIMR1-N2HA	0.398908	0.527249	0.956607	no	0.398908	0.956607	1	2	1	0	SIMR1	none
H2KYR1	H2KYR1	NA	NA	H2KYR1	HRDE2-N2GFP	0.398751	0.608074	0.984349	no	0.398751	0.984349	1	2	2	1	HRDE2	none
Q23258	Q23258	NA	NA	Q23258	SIMR1-N2HA	0.394018	0.664415	0.961508	no	0.394018	0.961508	1	2	1	1	SIMR1	none
Q19869	Q19869	NA	NA	Q19869	SIMR1-N2HA	0.38454	0.701654	0.961508	no	0.38454	0.961508	2	2	2	1	SIMR1	none
Q94162	Q94162	NA	NA	Q94162	SIMR1-N2HA	0.384453	0.787757	0.966135	no	0.384453	0.966135	1	2	1	0	SIMR1	none
P51404	P51404	NA	NA	P51404	HRDE2-N2GFP	0.38281	0.683136	0.984349	no	0.38281	0.984349	2	2	2	1	HRDE2	none
H2KYV3	H2KYV3	NA	NA	H2KYV3	SIMR1-N2HA	0.372873	0.84381	0.982207	no	0.372873	0.982207	2	1	0	0	SIMR1	none
P61866	P61866	NA	NA	P61866	SIMR1-N2HA	0.371206	0.647463	0.961508	no	0.371206	0.961508	2	2	2	1	SIMR1	none
Q2V4S2	Q2V4S2	NA	NA	Q2V4S2	SIMR1-N2HA	0.367747	0.301718	0.956607	no	0.367747	0.956607	2	2	1	1	SIMR1	none
Q20228	Q20228	NA	NA	Q20228	SIMR1-N2HA	0.362686	0.756175	0.961508	no	0.362686	0.961508	2	2	2	2	SIMR1	none
Q21215	Q21215	NA	NA	Q21215	SIMR1-N2HA	0.357977	0.69397	0.961508	no	0.357977	0.961508	2	2	2	1	SIMR1	none
Q9NEN6	Q9NEN6	NA	NA	Q9NEN6	HRDE2-N2GFP	0.356699	0.727431	0.984349	no	0.356699	0.984349	2	2	2	1	HRDE2	none
Q95YF3	Q95YF3	NA	NA	Q95YF3	HRDE2-N2GFP	0.347825	0.771874	0.984349	no	0.347825	0.984349	2	2	2	2	HRDE2	none
Q21559	Q21559	NA	NA	Q21559	SIMR1-N2HA	0.345566	0.164913	0.956607	no	0.345566	0.956607	1	2	1	1	SIMR1	none
O44145	O44145	NA	NA	O44145	SIMR1-N2HA	0.340497	0.732309	0.961508	no	0.340497	0.961508	2	2	2	1	SIMR1	none
P17140	P17140	NA	NA	P17140	SIMR1-N2HA	0.340453	0.64529	0.961508	no	0.340453	0.961508	2	2	1	1	SIMR1	none
Q17770	Q17770	NA	NA	Q17770	SIMR1-N2HA	0.338735	0.294092	0.956607	no	0.338735	0.956607	2	2	0	0	SIMR1	none
Q8MXI1	Q8MXI1	NA	NA	Q8MXI1	SIMR1-N2HA	0.333132	0.720104	0.961508	no	0.333132	0.961508	1	2	0	1	SIMR1	none
Q23670	Q23670	NA	NA	Q23670	SIMR1-N2HA	0.331793	0.174814	0.956607	no	0.331793	0.956607	2	2	1	1	SIMR1	none
Q9NEW6	Q9NEW6	NA	NA	Q9NEW6	SIMR1-N2HA	0.329457	0.743493	0.961508	no	0.329457	0.961508	2	2	2	1	SIMR1	none
Q18688	Q18688	NA	NA	Q18688	SIMR1-N2HA	0.327095	0.778356	0.961508	no	0.327095	0.961508	2	2	2	1	SIMR1	none
G5EDP2	G5EDP2	NA	NA	G5EDP2	SIMR1-N2HA	0.317769	0.0304782	0.956607	no	0.317769	0.956607	2	2	0	0	SIMR1	none
P34255	P34255	NA	NA	P34255	SIMR1-N2HA	0.315985	0.877836	0.982414	no	0.315985	0.982414	1	2	1	1	SIMR1	none
P19626	P19626	NA	NA	P19626	SIMR1-N2HA	0.315713	0.919889	0.989771	no	0.315713	0.989771	2	2	2	1	SIMR1	none
Q93572	Q93572	NA	NA	Q93572	HRDE2-N2GFP	0.314695	0.831791	0.984349	no	0.314695	0.984349	2	2	2	2	HRDE2	none
Q20780	Q20780	NA	NA	Q20780	SIMR1-N2HA	0.312963	0.675406	0.961508	no	0.312963	0.961508	1	2	1	0	SIMR1	none
Q27389	Q27389	NA	NA	Q27389	SIMR1-N2HA	0.312043	0.712514	0.961508	no	0.312043	0.961508	2	2	1	1	SIMR1	none
Q18231	Q18231	NA	NA	Q18231	SIMR1-N2HA	0.309253	0.730328	0.961508	no	0.309253	0.961508	2	2	2	2	SIMR1	none
P27639	P27639	NA	NA	P27639	SIMR1-N2HA	0.298571	0.69843	0.961508	no	0.298571	0.961508	2	2	2	1	SIMR1	none
O02155	O02155	NA	NA	O02155	SIMR1-N2HA	0.298559	0.757064	0.961508	no	0.298559	0.961508	1	2	1	1	SIMR1	none
Q27485	Q27485	NA	NA	Q27485	HRDE2-N2GFP	0.289395	0.945253	0.993588	no	0.289395	0.993588	0	1	1	2	HRDE2	none
P52821	P52821	NA	NA	P52821	HRDE2-N2GFP	0.283025	0.808511	0.984349	no	0.283025	0.984349	2	2	2	2	HRDE2	none
O62053	O62053	NA	NA	O62053	HRDE2-N2GFP	0.279223	0.786866	0.984349	no	0.279223	0.984349	2	2	2	2	HRDE2	none
G5EGT7	G5EGT7	NA	NA	G5EGT7	SIMR1-N2HA	0.27895	0.771676	0.961508	no	0.27895	0.961508	2	2	1	1	SIMR1	none
Q9NA78	Q9NA78	NA	NA	Q9NA78	SIMR1-N2HA	0.277681	0.771098	0.961508	no	0.277681	0.961508	2	2	0	0	SIMR1	none
V6CLP5	V6CLP5	NA	NA	V6CLP5	SIMR1-N2HA	0.27723	0.831903	0.981363	no	0.27723	0.981363	2	2	1	1	SIMR1	none
P29691	P29691	NA	NA	P29691	SIMR1-N2HA	0.276183	0.699574	0.961508	no	0.276183	0.961508	2	2	2	2	SIMR1	none
Q17417	Q17417	NA	NA	Q17417	HRDE2-N2GFP	0.27143	0.864633	0.984349	no	0.27143	0.984349	0	2	2	1	HRDE2	none
Q965S8	Q965S8	NA	NA	Q965S8	SIMR1-N2HA	0.270718	0.869904	0.982414	no	0.270718	0.982414	2	2	1	1	SIMR1	none
Q10580	Q10580	NA	NA	Q10580	SIMR1-N2HA	0.269534	0.771674	0.961508	no	0.269534	0.961508	2	2	2	1	SIMR1	none
P46769	P46769	NA	NA	P46769	HRDE2-N2GFP	0.269487	0.802916	0.984349	no	0.269487	0.984349	2	2	2	2	HRDE2	none
Q9XW92	Q9XW92	NA	NA	Q9XW92	SIMR1-N2HA	0.268485	0.51784	0.956607	no	0.268485	0.956607	1	2	1	0	SIMR1	none
Q9GYF1	Q9GYF1	NA	NA	Q9GYF1	SIMR1-N2HA	0.266526	0.808235	0.969882	no	0.266526	0.969882	1	2	1	1	SIMR1	none
Q23621	Q23621	NA	NA	Q23621	HRDE2-N2GFP	0.265221	0.710981	0.984349	no	0.265221	0.984349	2	2	2	1	HRDE2	none
P48152	P48152	NA	NA	P48152	HRDE2-N2GFP	0.262857	0.700902	0.984349	no	0.262857	0.984349	2	2	2	2	HRDE2	none
Q21930	Q21930	NA	NA	Q21930	SIMR1-N2HA	0.262644	0.754105	0.961508	no	0.262644	0.961508	2	2	2	2	SIMR1	none
P34382	P34382	NA	NA	P34382	SIMR1-N2HA	0.260054	0.530184	0.956607	no	0.260054	0.956607	1	2	1	1	SIMR1	none
P02567	P02567	NA	NA	P02567	SIMR1-N2HA	0.255281	0.911704	0.989771	no	0.255281	0.989771	2	2	2	1	SIMR1	none
P55155	P55155	NA	NA	P55155	HRDE2-N2GFP	0.253376	0.73685	0.984349	no	0.253376	0.984349	1	2	2	2	HRDE2	none
O45148	O45148	NA	NA	O45148	HRDE2-N2GFP	0.252232	0.671063	0.984349	no	0.252232	0.984349	2	2	2	2	HRDE2	none
O45948	O45948	NA	NA	O45948	SIMR1-N2HA	0.248474	0.804221	0.969882	no	0.248474	0.969882	1	2	0	0	SIMR1	none
U4PBJ9	U4PBJ9	NA	NA	U4PBJ9	SIMR1-N2HA	0.247204	0.459423	0.956607	no	0.247204	0.956607	2	2	1	1	SIMR1	none
Q9NA83	Q9NA83	NA	NA	Q9NA83	HRDE2-N2GFP	0.244947	0.93674	0.993588	no	0.244947	0.993588	0	0	2	1	HRDE2	none
Q20206	Q20206	NA	NA	Q20206	HRDE2-N2GFP	0.24242	0.794308	0.984349	no	0.24242	0.984349	2	2	2	2	HRDE2	none
Q9XXD4	Q9XXD4	NA	NA	Q9XXD4	SIMR1-N2HA	0.240622	0.848894	0.982414	no	0.240622	0.982414	2	2	2	1	SIMR1	none
Q9XU97	Q9XU97	NA	NA	Q9XU97	SIMR1-N2HA	0.240038	0.508028	0.956607	no	0.240038	0.956607	1	2	1	0	SIMR1	none
O44480	O44480	NA	NA	O44480	HRDE2-N2GFP	0.236382	0.747909	0.984349	no	0.236382	0.984349	0	2	2	2	HRDE2	none
P54811	P54811	NA	NA	P54811	SIMR1-N2HA	0.234557	0.525702	0.956607	no	0.234557	0.956607	2	2	2	1	SIMR1	none
P12456	P12456	NA	NA	P12456	SIMR1-N2HA	0.229238	0.858958	0.982414	no	0.229238	0.982414	1	2	0	1	SIMR1	none
O76618	O76618	NA	NA	O76618	SIMR1-N2HA	0.221275	0.532357	0.956607	no	0.221275	0.956607	2	2	0	0	SIMR1	none
P50880	P50880	NA	NA	P50880	HRDE2-N2GFP	0.21179	0.853832	0.984349	no	0.21179	0.984349	2	2	2	2	HRDE2	none
Q9XUW5	Q9XUW5	NA	NA	Q9XUW5	SIMR1-N2HA	0.21132	0.881893	0.982414	no	0.21132	0.982414	1	2	2	1	SIMR1	none
P27604	P27604	NA	NA	P27604	HRDE2-N2GFP	0.209777	0.814713	0.984349	no	0.209777	0.984349	2	2	2	1	HRDE2	none
P91914	P91914	NA	NA	P91914	HRDE2-N2GFP	0.203545	0.859571	0.984349	no	0.203545	0.984349	0	2	2	2	HRDE2	none
Q20647	Q20647	NA	NA	Q20647	HRDE2-N2GFP	0.202608	0.867164	0.984349	no	0.202608	0.984349	2	2	2	2	HRDE2	none
O17218	O17218	NA	NA	O17218	SIMR1-N2HA	0.20026	0.901928	0.989221	no	0.20026	0.989221	2	2	2	2	SIMR1	none
Q9XVF7	Q9XVF7	NA	NA	Q9XVF7	HRDE2-N2GFP	0.196764	0.836328	0.984349	no	0.196764	0.984349	2	2	2	2	HRDE2	none
Q95Y04	Q95Y04	NA	NA	Q95Y04	SIMR1-N2HA	0.196024	0.816904	0.976916	no	0.196024	0.976916	2	1	2	0	SIMR1	none
Q95YC6	Q95YC6	NA	NA	Q95YC6	SIMR1-N2HA	0.193918	0.843907	0.982207	no	0.193918	0.982207	2	2	2	2	SIMR1	none
P48150	P48150	NA	NA	P48150	SIMR1-N2HA	0.189122	0.863583	0.982414	no	0.189122	0.982414	2	2	2	2	SIMR1	none
A0A0K3AQM0	A0A0K3AQM0	NA	NA	A0A0K3AQM0	SIMR1-N2HA	0.184314	0.76983	0.961508	no	0.184314	0.961508	2	2	0	0	SIMR1	none
Q23571	Q23571	NA	NA	Q23571	SIMR1-N2HA	0.183237	0.0439118	0.956607	no	0.183237	0.956607	1	2	0	1	SIMR1	none
Q20684	Q20684	NA	NA	Q20684	HRDE2-N2GFP	0.182345	0.841705	0.984349	no	0.182345	0.984349	1	1	2	1	HRDE2	none
Q19749	Q19749	NA	NA	Q19749	SIMR1-N2HA	0.181723	0.261459	0.956607	no	0.181723	0.956607	1	2	1	0	SIMR1	none
O18235	O18235	NA	NA	O18235	SIMR1-N2HA	0.181043	0.680975	0.961508	no	0.181043	0.961508	2	2	0	0	SIMR1	none
Q93576	Q93576	NA	NA	Q93576	SIMR1-N2HA	0.179429	0.880703	0.982414	no	0.179429	0.982414	1	2	2	2	SIMR1	none
Q09657	Q09657	NA	NA	Q09657	SIMR1-N2HA	0.175717	0.676262	0.961508	no	0.175717	0.961508	1	2	1	1	SIMR1	none
Q23307	Q23307	NA	NA	Q23307	SIMR1-N2HA	0.172912	0.804772	0.969882	no	0.172912	0.969882	2	2	0	0	SIMR1	none
Q86G90	Q86G90	NA	NA	Q86G90	SIMR1-N2HA	0.169339	0.73907	0.961508	no	0.169339	0.961508	2	2	1	1	SIMR1	none
Q9U302	Q9U302	NA	NA	Q9U302	SIMR1-N2HA	0.166005	0.631036	0.961508	no	0.166005	0.961508	2	2	1	1	SIMR1	none
C1P629	C1P629	NA	NA	C1P629	SIMR1-N2HA	0.164509	0.804866	0.969882	no	0.164509	0.969882	2	2	1	1	SIMR1	none
P27420	P27420	NA	NA	P27420	SIMR1-N2HA	0.157974	0.870644	0.982414	no	0.157974	0.982414	2	2	2	2	SIMR1	none
P12845	P12845	NA	NA	P12845	SIMR1-N2HA	0.157536	0.936802	0.989771	no	0.157536	0.989771	2	2	2	1	SIMR1	none
Q9XWI6	Q9XWI6	NA	NA	Q9XWI6	SIMR1-N2HA	0.141566	0.889545	0.985866	no	0.141566	0.985866	2	2	1	1	SIMR1	none
Q22054	Q22054	NA	NA	Q22054	HRDE2-N2GFP	0.139566	0.865129	0.984349	no	0.139566	0.984349	2	2	2	2	HRDE2	none
Q18786	Q18786	NA	NA	Q18786	SIMR1-N2HA	0.108219	0.788455	0.966135	no	0.108219	0.966135	2	2	1	0	SIMR1	none
H2KZA3	H2KZA3	NA	NA	H2KZA3	SIMR1-N2HA	0.108131	0.903943	0.989221	no	0.108131	0.989221	1	2	2	1	SIMR1	none
P52713	P52713	NA	NA	P52713	SIMR1-N2HA	0.107271	0.860701	0.982414	no	0.107271	0.982414	2	2	0	1	SIMR1	none
Q10580	Q10580	NA	NA	Q10580	HRDE2-N2GFP	0.0923482	0.93482	0.993588	no	0.0923482	0.993588	2	2	2	1	HRDE2	none
A0A0K3AUJ9	A0A0K3AUJ9	NA	NA	A0A0K3AUJ9	SIMR1-N2HA	0.0906867	0.758568	0.961508	no	0.0906867	0.961508	2	2	1	1	SIMR1	none
O45148	O45148	NA	NA	O45148	SIMR1-N2HA	0.0892127	0.879298	0.982414	no	0.0892127	0.982414	2	2	2	2	SIMR1	none
Q93714	Q93714	NA	NA	Q93714	SIMR1-N2HA	0.0884537	0.652177	0.961508	no	0.0884537	0.961508	2	2	1	1	SIMR1	none
D0PV95	D0PV95	NA	NA	D0PV95	SIMR1-N2HA	0.0862287	0.935503	0.989771	no	0.0862287	0.989771	1	2	2	1	SIMR1	none
O45499	O45499	NA	NA	O45499	HRDE2-N2GFP	0.0855621	0.917243	0.993588	no	0.0855621	0.993588	2	2	2	2	HRDE2	none
Q27532	Q27532	NA	NA	Q27532	SIMR1-N2HA	0.0841565	0.972102	0.992051	no	0.0841565	0.992051	1	2	1	2	SIMR1	none
P91156	P91156	NA	NA	P91156	SIMR1-N2HA	0.082203	0.945932	0.989771	no	0.082203	0.989771	1	2	1	1	SIMR1	none
A0A1N7SYP3	A0A1N7SYP3	NA	NA	A0A1N7SYP3	SIMR1-N2HA	0.0801732	0.934054	0.989771	no	0.0801732	0.989771	1	2	2	1	SIMR1	none
Q19818	Q19818	NA	NA	Q19818	SIMR1-N2HA	0.0740415	0.550202	0.956607	no	0.0740415	0.956607	2	2	0	0	SIMR1	none
Q9U332	Q9U332	NA	NA	Q9U332	HRDE2-N2GFP	0.0738694	0.946791	0.993588	no	0.0738694	0.993588	2	2	2	2	HRDE2	none
O01692	O01692	NA	NA	O01692	HRDE2-N2GFP	0.0705564	0.95964	0.993588	no	0.0705564	0.993588	2	2	2	2	HRDE2	none
Q23312	Q23312	NA	NA	Q23312	HRDE2-N2GFP	0.0703993	0.940658	0.993588	no	0.0703993	0.993588	2	2	2	2	HRDE2	none
P02567	P02567	NA	NA	P02567	HRDE2-N2GFP	0.0667944	0.981079	0.993588	no	0.0667944	0.993588	2	2	2	1	HRDE2	none
Q1XFY9	Q1XFY9	NA	NA	Q1XFY9	SIMR1-N2HA	0.0654446	0.936828	0.989771	no	0.0654446	0.989771	1	2	2	1	SIMR1	none
Q27371	Q27371	NA	NA	Q27371	SIMR1-N2HA	0.0644602	0.9722	0.992051	no	0.0644602	0.992051	1	2	1	1	SIMR1	none
P37806	P37806	NA	NA	P37806	SIMR1-N2HA	0.0635673	0.974219	0.992051	no	0.0635673	0.992051	2	2	2	2	SIMR1	none
Q95YF3	Q95YF3	NA	NA	Q95YF3	SIMR1-N2HA	0.0621003	0.958485	0.989771	no	0.0621003	0.989771	2	2	2	2	SIMR1	none
P55155	P55155	NA	NA	P55155	SIMR1-N2HA	0.059195	0.948359	0.989771	no	0.059195	0.989771	1	2	2	2	SIMR1	none
Q9N4M4	Q9N4M4	NA	NA	Q9N4M4	HRDE2-N2GFP	0.0554522	0.97688	0.993588	no	0.0554522	0.993588	1	2	2	1	HRDE2	none
G5ED07	G5ED07	NA	NA	G5ED07	SIMR1-N2HA	0.0529487	0.947989	0.989771	no	0.0529487	0.989771	2	2	0	1	SIMR1	none
O17570	O17570	NA	NA	O17570	HRDE2-N2GFP	0.0521866	0.977535	0.993588	no	0.0521866	0.993588	0	1	2	2	HRDE2	none
P34575	P34575	NA	NA	P34575	SIMR1-N2HA	0.0422945	0.926494	0.989771	no	0.0422945	0.989771	2	2	2	1	SIMR1	none
P47208	P47208	NA	NA	P47208	SIMR1-N2HA	0.0403319	0.942154	0.989771	no	0.0403319	0.989771	2	2	1	0	SIMR1	none
P34433	P34433	NA	NA	P34433	SIMR1-N2HA	0.0376596	0.953516	0.989771	no	0.0376596	0.989771	2	2	2	1	SIMR1	none
P49632	P49632	NA	NA	P49632	HRDE2-N2GFP	0.0332449	0.957532	0.993588	no	0.0332449	0.993588	2	2	2	1	HRDE2	none
G5EG14	G5EG14	NA	NA	G5EG14	SIMR1-N2HA	0.03254	0.967088	0.992051	no	0.03254	0.992051	2	1	0	1	SIMR1	none
Q7JNG1	Q7JNG1	NA	NA	Q7JNG1	HRDE2-N2GFP	0.0314886	0.971564	0.993588	no	0.0314886	0.993588	2	2	2	1	HRDE2	none
P17330	P17330	NA	NA	P17330	SIMR1-N2HA	0.0297997	0.977955	0.992211	no	0.0297997	0.992211	2	2	2	2	SIMR1	none
Q18885	Q18885	NA	NA	Q18885	SIMR1-N2HA	0.0211978	0.985053	0.995469	no	0.0211978	0.995469	2	2	1	1	SIMR1	none
P46561	P46561	NA	NA	P46561	HRDE2-N2GFP	0.0151599	0.986838	0.993588	no	0.0151599	0.993588	2	2	2	2	HRDE2	none
P17330	P17330	NA	NA	P17330	HRDE2-N2GFP	0.0137002	0.989864	0.993588	no	0.0137002	0.993588	2	2	2	2	HRDE2	none
P37165	P37165	NA	NA	P37165	HRDE2-N2GFP	0.0116163	0.993588	0.993588	no	0.0116163	0.993588	1	2	2	2	HRDE2	none
Q9XVR8	Q9XVR8	NA	NA	Q9XVR8	SIMR1-N2HA	0.00577118	0.99323	0.995469	no	0.00577118	0.995469	2	2	1	1	SIMR1	none
P18334	P18334	NA	NA	P18334	SIMR1-N2HA	0.00480852	0.995469	0.995469	no	0.00480852	0.995469	2	2	0	0	SIMR1	none
Q9GYT0	Q9GYT0	NA	NA	Q9GYT0	SIMR1-N2HA	-0.00396124	0.990063	0.995469	no	-0.00396124	0.995469	2	2	1	1	N2HA	none
Q9XTV4	Q9XTV4	NA	NA	Q9XTV4	HRDE2-N2GFP	-0.00614586	0.992796	0.993588	no	-0.00614586	0.993588	2	2	2	1	N2GFP	none
A5Z2W3	A5Z2W3	NA	NA	A5Z2W3	SIMR1-N2HA	-0.0139477	0.993415	0.995469	no	-0.0139477	0.995469	1	2	2	1	N2HA	none
Q23621	Q23621	NA	NA	Q23621	SIMR1-N2HA	-0.0310979	0.957016	0.989771	no	-0.0310979	0.989771	2	2	2	1	N2HA	none
Q21443	Q21443	NA	NA	Q21443	SIMR1-N2HA	-0.0442363	0.974946	0.992051	no	-0.0442363	0.992051	1	2	1	1	N2HA	none
Q9N3X2	Q9N3X2	NA	NA	Q9N3X2	HRDE2-N2GFP	-0.0453044	0.978265	0.993588	no	-0.0453044	0.993588	2	2	2	2	N2GFP	none
Q9GZH5	Q9GZH5	NA	NA	Q9GZH5	HRDE2-N2GFP	-0.0470748	0.963638	0.993588	no	-0.0470748	0.993588	1	2	2	1	N2GFP	none
Q20966	Q20966	NA	NA	Q20966	SIMR1-N2HA	-0.0474167	0.895052	0.98882	no	-0.0474167	0.98882	2	1	0	0	N2HA	none
Q17967	Q17967	NA	NA	Q17967	SIMR1-N2HA	-0.0494609	0.950973	0.989771	no	-0.0494609	0.989771	2	1	1	0	N2HA	none
Q95Q06	Q95Q06	NA	NA	Q95Q06	SIMR1-N2HA	-0.0531572	0.806208	0.969882	no	-0.0531572	0.969882	2	2	1	1	N2HA	none
P48156	P48156	NA	NA	P48156	HRDE2-N2GFP	-0.0698308	0.940947	0.993588	no	-0.0698308	0.993588	2	2	2	2	N2GFP	none
Q9XWS4	Q9XWS4	NA	NA	Q9XWS4	HRDE2-N2GFP	-0.0730047	0.934633	0.993588	no	-0.0730047	0.993588	0	2	2	1	N2GFP	none
P12845	P12845	NA	NA	P12845	HRDE2-N2GFP	-0.0774855	0.974585	0.993588	no	-0.0774855	0.993588	2	2	2	1	N2GFP	none
Q20206	Q20206	NA	NA	Q20206	SIMR1-N2HA	-0.0808023	0.93046	0.989771	no	-0.0808023	0.989771	2	2	2	2	N2HA	none
O17919	O17919	NA	NA	O17919	SIMR1-N2HA	-0.0878451	0.94044	0.989771	no	-0.0878451	0.989771	1	2	1	1	N2HA	none
O45734	O45734	NA	NA	O45734	HRDE2-N2GFP	-0.0904587	0.963898	0.993588	no	-0.0904587	0.993588	2	2	2	2	N2GFP	none
P41848	P41848	NA	NA	P41848	SIMR1-N2HA	-0.109456	0.700668	0.961508	no	-0.109456	0.961508	2	2	0	0	N2HA	none
Q9XVP0	Q9XVP0	NA	NA	Q9XVP0	HRDE2-N2GFP	-0.112269	0.899711	0.993588	no	-0.112269	0.993588	2	2	1	2	N2GFP	none
Q22053	Q22053	NA	NA	Q22053	SIMR1-N2HA	-0.117155	0.944476	0.989771	no	-0.117155	0.989771	2	2	1	2	N2HA	none
O45114	O45114	NA	NA	O45114	SIMR1-N2HA	-0.123533	0.864266	0.982414	no	-0.123533	0.982414	1	2	0	0	N2HA	none
P18833	P18833	NA	NA	P18833	HRDE2-N2GFP	-0.127662	0.929857	0.993588	no	-0.127662	0.993588	0	2	2	1	N2GFP	none
Q18688	Q18688	NA	NA	Q18688	HRDE2-N2GFP	-0.132837	0.925142	0.993588	no	-0.132837	0.993588	2	2	2	1	N2GFP	none
P48158	P48158	NA	NA	P48158	HRDE2-N2GFP	-0.134578	0.939859	0.993588	no	-0.134578	0.993588	2	2	2	2	N2GFP	none
Q20751	Q20751	NA	NA	Q20751	SIMR1-N2HA	-0.142599	0.849814	0.982414	no	-0.142599	0.982414	2	2	2	1	N2HA	none
P04255	P04255	NA	NA	P04255	HRDE2-N2GFP	-0.144644	0.952094	0.993588	no	-0.144644	0.993588	2	2	2	2	N2GFP	none
O61880	O61880	NA	NA	O61880	SIMR1-N2HA	-0.155544	0.691393	0.961508	no	-0.155544	0.961508	2	2	1	1	N2HA	none
H2KZA3	H2KZA3	NA	NA	H2KZA3	HRDE2-N2GFP	-0.164593	0.854667	0.984349	no	-0.164593	0.984349	1	2	2	1	N2GFP	none
P54812	P54812	NA	NA	P54812	SIMR1-N2HA	-0.171067	0.883608	0.982414	no	-0.171067	0.982414	1	2	0	0	N2HA	none
P91917	P91917	NA	NA	P91917	SIMR1-N2HA	-0.172457	0.736599	0.961508	no	-0.172457	0.961508	1	2	0	1	N2HA	none
O02328	O02328	NA	NA	O02328	SIMR1-N2HA	-0.173396	0.823985	0.979661	no	-0.173396	0.979661	2	2	2	1	N2HA	none
P91207	P91207	NA	NA	P91207	SIMR1-N2HA	-0.180295	0.836298	0.982207	no	-0.180295	0.982207	1	2	1	1	N2HA	none
P54412	P54412	NA	NA	P54412	SIMR1-N2HA	-0.180942	0.321771	0.956607	no	-0.180942	0.956607	2	2	1	0	N2HA	none
P92020	P92020	NA	NA	P92020	SIMR1-N2HA	-0.181179	0.899953	0.989221	no	-0.181179	0.989221	2	1	0	0	N2HA	none
P41937	P41937	NA	NA	P41937	SIMR1-N2HA	-0.182913	0.737121	0.961508	no	-0.182913	0.961508	2	2	0	0	N2HA	none
G5EEI4	G5EEI4	NA	NA	G5EEI4	SIMR1-N2HA	-0.185406	0.779153	0.961508	no	-0.185406	0.961508	2	2	0	0	N2HA	none
P46769	P46769	NA	NA	P46769	SIMR1-N2HA	-0.194338	0.856877	0.982414	no	-0.194338	0.982414	2	2	2	2	N2HA	none
G5ECM6	G5ECM6	NA	NA	G5ECM6	SIMR1-N2HA	-0.19449	0.718814	0.961508	no	-0.19449	0.961508	2	2	1	1	N2HA	none
P53588	P53588	NA	NA	P53588	HRDE2-N2GFP	-0.198584	0.641641	0.984349	no	-0.198584	0.984349	2	2	2	1	N2GFP	none
Q09508	Q09508	NA	NA	Q09508	HRDE2-N2GFP	-0.201341	0.831331	0.984349	no	-0.201341	0.984349	2	2	2	1	N2GFP	none
A3QMC5	A3QMC5	NA	NA	A3QMC5	HRDE2-N2GFP	-0.234116	0.838569	0.984349	no	-0.234116	0.984349	2	2	2	1	N2GFP	none
Q21278	Q21278	NA	NA	Q21278	SIMR1-N2HA	-0.245545	0.764977	0.961508	no	-0.245545	0.961508	2	2	0	1	N2HA	none
Q23050	Q23050	NA	NA	Q23050	SIMR1-N2HA	-0.247448	0.926339	0.989771	no	-0.247448	0.989771	2	2	2	2	N2HA	none
Q9N3S4	Q9N3S4	NA	NA	Q9N3S4	SIMR1-N2HA	-0.249968	0.44907	0.956607	no	-0.249968	0.956607	2	2	0	1	N2HA	none
O61235	O61235	NA	NA	O61235	SIMR1-N2HA	-0.252013	0.767124	0.961508	no	-0.252013	0.961508	2	2	0	0	N2HA	none
P46550	P46550	NA	NA	P46550	SIMR1-N2HA	-0.258756	0.629793	0.961508	no	-0.258756	0.961508	2	1	0	0	N2HA	none
Q93934	Q93934	NA	NA	Q93934	SIMR1-N2HA	-0.267297	0.604529	0.961508	no	-0.267297	0.961508	2	2	1	0	N2HA	none
O16725	O16725	NA	NA	O16725	SIMR1-N2HA	-0.268393	0.370978	0.956607	no	-0.268393	0.956607	1	2	0	0	N2HA	none
Q86S66	Q86S66	NA	NA	Q86S66	SIMR1-N2HA	-0.268839	0.614819	0.961508	no	-0.268839	0.961508	2	2	2	1	N2HA	none
Q9TXP0	Q9TXP0	NA	NA	Q9TXP0	HRDE2-N2GFP	-0.270076	0.774367	0.984349	no	-0.270076	0.984349	2	2	2	2	N2GFP	none
G5EFV4	G5EFV4	NA	NA	G5EFV4	SIMR1-N2HA	-0.274714	0.514888	0.956607	no	-0.274714	0.956607	2	2	1	1	N2HA	none
Q23539	Q23539	NA	NA	Q23539	SIMR1-N2HA	-0.277155	0.0664492	0.956607	no	-0.277155	0.956607	2	2	0	1	N2HA	none
Q9NES7	Q9NES7	NA	NA	Q9NES7	SIMR1-N2HA	-0.278524	0.776019	0.961508	no	-0.278524	0.961508	1	2	0	1	N2HA	none
P10771	P10771	NA	NA	P10771	HRDE2-N2GFP	-0.317689	0.859788	0.984349	no	-0.317689	0.984349	2	2	2	2	N2GFP	none
Q65XX4	Q65XX4	NA	NA	Q65XX4	SIMR1-N2HA	-0.321924	0.827644	0.979661	no	-0.321924	0.979661	2	2	2	1	N2HA	none
Q9U3R0	Q9U3R0	NA	NA	Q9U3R0	SIMR1-N2HA	-0.322251	0.184288	0.956607	no	-0.322251	0.956607	2	2	0	1	N2HA	none
Q27504	Q27504	NA	NA	Q27504	SIMR1-N2HA	-0.328208	0.576312	0.956607	no	-0.328208	0.956607	1	2	0	0	N2HA	none
Q9U332	Q9U332	NA	NA	Q9U332	SIMR1-N2HA	-0.329179	0.767466	0.961508	no	-0.329179	0.961508	2	2	2	2	N2HA	none
Q20476	Q20476	NA	NA	Q20476	SIMR1-N2HA	-0.330135	0.757549	0.961508	no	-0.330135	0.961508	2	2	0	0	N2HA	none
Q93353	Q93353	NA	NA	Q93353	SIMR1-N2HA	-0.33369	0.509661	0.956607	no	-0.33369	0.956607	2	2	0	0	N2HA	none
Q23120	Q23120	NA	NA	Q23120	SIMR1-N2HA	-0.335711	0.49606	0.956607	no	-0.335711	0.956607	2	1	1	1	N2HA	none
O17921	O17921	NA	NA	O17921	HRDE2-N2GFP	-0.340275	0.834167	0.984349	no	-0.340275	0.984349	2	2	2	2	N2GFP	none
Q9N3I0	Q9N3I0	NA	NA	Q9N3I0	SIMR1-N2HA	-0.343024	0.842438	0.982207	no	-0.343024	0.982207	1	2	1	1	N2HA	none
O18154	O18154	NA	NA	O18154	HRDE2-N2GFP	-0.344911	0.78453	0.984349	no	-0.344911	0.984349	1	0	2	1	N2GFP	none
G5EFG4	G5EFG4	NA	NA	G5EFG4	HRDE2-N2GFP	-0.347699	0.577158	0.984349	no	-0.347699	0.984349	2	2	2	1	N2GFP	none
Q22615	Q22615	NA	NA	Q22615	SIMR1-N2HA	-0.392918	0.199615	0.956607	no	-0.392918	0.956607	1	2	0	0	N2HA	none
Q19278	Q19278	NA	NA	Q19278	SIMR1-N2HA	-0.393304	0.548132	0.956607	no	-0.393304	0.956607	2	1	0	1	N2HA	none
Q9BKU8	Q9BKU8	NA	NA	Q9BKU8	SIMR1-N2HA	-0.398462	0.328648	0.956607	no	-0.398462	0.956607	2	2	0	0	N2HA	none
O17732	O17732	NA	NA	O17732	HRDE2-N2GFP	-0.406751	0.55586	0.984349	no	-0.406751	0.984349	2	2	2	1	N2GFP	none
Q9XWS6	Q9XWS6	NA	NA	Q9XWS6	SIMR1-N2HA	-0.416517	0.564178	0.956607	no	-0.416517	0.956607	2	2	0	1	N2HA	none
P12844	P12844	NA	NA	P12844	HRDE2-N2GFP	-0.419018	0.864141	0.984349	no	-0.419018	0.984349	2	2	2	1	N2GFP	none
Q06561	Q06561	NA	NA	Q06561	HRDE2-N2GFP	-0.42479	0.789178	0.984349	no	-0.42479	0.984349	2	2	2	1	N2GFP	none
Q18409	Q18409	NA	NA	Q18409	SIMR1-N2HA	-0.44067	0.52791	0.956607	no	-0.44067	0.956607	2	2	2	1	N2HA	none
G5EBH7	G5EBH7	NA	NA	G5EBH7	SIMR1-N2HA	-0.443484	0.681082	0.961508	no	-0.443484	0.961508	2	1	0	0	N2HA	none
O62053	O62053	NA	NA	O62053	SIMR1-N2HA	-0.467555	0.653624	0.961508	no	-0.467555	0.961508	2	2	2	2	N2HA	none
Q18964	Q18964	NA	NA	Q18964	SIMR1-N2HA	-0.475687	0.224351	0.956607	no	-0.475687	0.956607	2	1	0	0	N2HA	none
Q9XWT3	Q9XWT3	NA	NA	Q9XWT3	SIMR1-N2HA	-0.47758	0.410991	0.956607	no	-0.47758	0.956607	2	2	1	1	N2HA	none
O18000	O18000	NA	NA	O18000	SIMR1-N2HA	-0.478703	0.39612	0.956607	no	-0.478703	0.956607	1	2	0	0	N2HA	none
P12844	P12844	NA	NA	P12844	SIMR1-N2HA	-0.490844	0.806637	0.969882	no	-0.490844	0.969882	2	2	2	1	N2HA	none
Q19162	Q19162	NA	NA	Q19162	HRDE2-N2GFP	-0.491015	0.704105	0.984349	no	-0.491015	0.984349	2	2	2	1	N2GFP	none
O45815	O45815	NA	NA	O45815	SIMR1-N2HA	-0.492557	0.660597	0.961508	no	-0.492557	0.961508	2	2	2	2	N2HA	none
Q22716	Q22716	NA	NA	Q22716	HRDE2-N2GFP	-0.492883	0.560885	0.984349	no	-0.492883	0.984349	2	2	2	1	N2GFP	none
Q20676	Q20676	NA	NA	Q20676	SIMR1-N2HA	-0.49299	0.464777	0.956607	no	-0.49299	0.956607	2	2	0	1	N2HA	none
P27639	P27639	NA	NA	P27639	HRDE2-N2GFP	-0.49596	0.603439	0.984349	no	-0.49596	0.984349	2	2	2	1	N2GFP	none
Q65XX4	Q65XX4	NA	NA	Q65XX4	HRDE2-N2GFP	-0.499535	0.783235	0.984349	no	-0.499535	0.984349	2	2	2	1	N2GFP	none
O01868	O01868	NA	NA	O01868	SIMR1-N2HA	-0.510279	0.674723	0.961508	no	-0.510279	0.961508	1	2	2	1	N2HA	none
Q9N5R9	Q9N5R9	NA	NA	Q9N5R9	SIMR1-N2HA	-0.520254	0.576126	0.956607	no	-0.520254	0.956607	2	2	1	1	N2HA	none
P91910	P91910	NA	NA	P91910	SIMR1-N2HA	-0.520817	0.826733	0.979661	no	-0.520817	0.979661	2	2	1	2	N2HA	none
O01868	O01868	NA	NA	O01868	HRDE2-N2GFP	-0.540323	0.657759	0.984349	no	-0.540323	0.984349	1	2	2	1	N2GFP	none
P42168	P42168	NA	NA	P42168	SIMR1-N2HA	-0.55538	0.1639	0.956607	no	-0.55538	0.956607	2	2	1	0	N2HA	none
P36573	P36573	NA	NA	P36573	SIMR1-N2HA	-0.561703	0.730534	0.961508	no	-0.561703	0.961508	1	2	2	2	N2HA	none
Q95Y80	Q95Y80	NA	NA	Q95Y80	SIMR1-N2HA	-0.564029	0.244426	0.956607	no	-0.564029	0.956607	2	2	0	0	N2HA	none
Q18066	Q18066	NA	NA	Q18066	SIMR1-N2HA	-0.573046	0.630442	0.961508	no	-0.573046	0.961508	2	2	2	1	N2HA	none
Q09533	Q09533	NA	NA	Q09533	HRDE2-N2GFP	-0.576297	0.619927	0.984349	no	-0.576297	0.984349	2	2	2	1	N2GFP	none
Q9N4I4	Q9N4I4	NA	NA	Q9N4I4	HRDE2-N2GFP	-0.585658	0.671641	0.984349	no	-0.585658	0.984349	1	2	2	1	N2GFP	none
Q9XWM1	Q9XWM1	NA	NA	Q9XWM1	SIMR1-N2HA	-0.587604	0.449016	0.956607	no	-0.587604	0.956607	2	2	0	0	N2HA	none
O45246	O45246	NA	NA	O45246	HRDE2-N2GFP	-0.587608	0.702729	0.984349	no	-0.587608	0.984349	2	2	2	1	N2GFP	none
Q9N368	Q9N368	NA	NA	Q9N368	SIMR1-N2HA	-0.591565	0.503539	0.956607	no	-0.591565	0.956607	2	2	1	1	N2HA	none
P52275	P52275	NA	NA	P52275	SIMR1-N2HA	-0.604448	0.384234	0.956607	no	-0.604448	0.956607	2	2	1	1	N2HA	none
O17759	O17759	NA	NA	O17759	SIMR1-N2HA	-0.616757	0.231469	0.956607	no	-0.616757	0.956607	2	2	0	0	N2HA	none
P34496	P34496	NA	NA	P34496	HRDE2-N2GFP	-0.63803	0.629727	0.984349	no	-0.63803	0.984349	2	2	2	1	N2GFP	none
P54811	P54811	NA	NA	P54811	HRDE2-N2GFP	-0.638588	0.209716	0.984349	no	-0.638588	0.984349	2	2	2	1	N2GFP	none
O16520	O16520	NA	NA	O16520	SIMR1-N2HA	-0.646399	0.544398	0.956607	no	-0.646399	0.956607	2	2	0	0	N2HA	none
O02089	O02089	NA	NA	O02089	SIMR1-N2HA	-0.649613	0.459364	0.956607	no	-0.649613	0.956607	2	2	0	0	N2HA	none
Q09511	Q09511	NA	NA	Q09511	SIMR1-N2HA	-0.654476	0.121165	0.956607	no	-0.654476	0.956607	2	2	0	1	N2HA	none
P51403	P51403	NA	NA	P51403	HRDE2-N2GFP	-0.672252	0.341626	0.984349	no	-0.672252	0.984349	2	2	2	1	N2GFP	none
Q10657	Q10657	NA	NA	Q10657	SIMR1-N2HA	-0.67442	0.264769	0.956607	no	-0.67442	0.956607	2	2	0	0	N2HA	none
P02566	P02566	NA	NA	P02566	SIMR1-N2HA	-0.677921	0.767384	0.961508	no	-0.677921	0.961508	2	2	2	2	N2HA	none
D0PV95	D0PV95	NA	NA	D0PV95	HRDE2-N2GFP	-0.687729	0.541811	0.984349	no	-0.687729	0.984349	1	2	2	1	N2GFP	none
P27604	P27604	NA	NA	P27604	SIMR1-N2HA	-0.694411	0.376123	0.956607	no	-0.694411	0.956607	2	2	2	1	N2HA	none
Q86S66	Q86S66	NA	NA	Q86S66	HRDE2-N2GFP	-0.699578	0.319986	0.984349	no	-0.699578	0.984349	2	2	2	1	N2GFP	none
P46563	P46563	NA	NA	P46563	SIMR1-N2HA	-0.701515	0.525733	0.956607	no	-0.701515	0.956607	2	2	0	0	N2HA	none
G5EEK8	G5EEK8	NA	NA	G5EEK8	HRDE2-N2GFP	-0.706544	0.536478	0.984349	no	-0.706544	0.984349	1	2	2	1	N2GFP	none
O02640	O02640	NA	NA	O02640	HRDE2-N2GFP	-0.717595	0.403152	0.984349	no	-0.717595	0.984349	1	2	2	1	N2GFP	none
P90901	P90901	NA	NA	P90901	HRDE2-N2GFP	-0.719654	0.741905	0.984349	no	-0.719654	0.984349	0	2	2	1	N2GFP	none
Q19869	Q19869	NA	NA	Q19869	HRDE2-N2GFP	-0.748272	0.550839	0.984349	no	-0.748272	0.984349	2	2	2	1	N2GFP	none
Q9N4I3	Q9N4I3	NA	NA	Q9N4I3	HRDE2-N2GFP	-0.751653	0.63807	0.984349	no	-0.751653	0.984349	0	2	2	1	N2GFP	none
Q94230	Q94230	NA	NA	Q94230	HRDE2-N2GFP	-0.753891	0.555202	0.984349	no	-0.753891	0.984349	2	2	1	2	N2GFP	none
Q22100	Q22100	NA	NA	Q22100	SIMR1-N2HA	-0.762948	0.205419	0.956607	no	-0.762948	0.956607	2	2	0	0	N2HA	none
Q9GP96	Q9GP96	NA	NA	Q9GP96	SIMR1-N2HA	-0.764704	0.267249	0.956607	no	-0.764704	0.956607	1	2	0	0	N2HA	none
Q9TZS5	Q9TZS5	NA	NA	Q9TZS5	SIMR1-N2HA	-0.786475	0.176776	0.956607	no	-0.786475	0.956607	2	2	1	1	N2HA	none
Q21215	Q21215	NA	NA	Q21215	HRDE2-N2GFP	-0.788821	0.492353	0.984349	no	-0.788821	0.984349	2	2	2	1	N2GFP	none
Q1XFY9	Q1XFY9	NA	NA	Q1XFY9	HRDE2-N2GFP	-0.807018	0.384695	0.984349	no	-0.807018	0.984349	1	2	2	1	N2GFP	none
Q9UB28	Q9UB28	NA	NA	Q9UB28	HRDE2-N2GFP	-0.817631	0.841198	0.984349	no	-0.817631	0.984349	1	2	2	1	N2GFP	none
Q9XWN7	Q9XWN7	NA	NA	Q9XWN7	SIMR1-N2HA	-0.842166	0.217944	0.956607	no	-0.842166	0.956607	2	2	0	0	N2HA	none
P34689	P34689	NA	NA	P34689	SIMR1-N2HA	-0.850183	0.211856	0.956607	no	-0.850183	0.956607	1	2	0	1	N2HA	none
Q966I7	Q966I7	NA	NA	Q966I7	HRDE2-N2GFP	-0.854618	0.474648	0.984349	no	-0.854618	0.984349	2	2	2	2	N2GFP	none
P61866	P61866	NA	NA	P61866	HRDE2-N2GFP	-0.867524	0.405191	0.984349	no	-0.867524	0.984349	2	2	2	1	N2GFP	none
Q9TXU7	Q9TXU7	NA	NA	Q9TXU7	SIMR1-N2HA	-0.869556	0.319438	0.956607	no	-0.869556	0.956607	2	2	1	1	N2HA	none
P19626	P19626	NA	NA	P19626	HRDE2-N2GFP	-0.896079	0.816457	0.984349	no	-0.896079	0.984349	2	2	2	1	N2GFP	none
Q19289	Q19289	NA	NA	Q19289	HRDE2-N2GFP	-0.900461	0.591229	0.984349	no	-0.900461	0.984349	2	2	2	1	N2GFP	none
G5EED3	G5EED3	NA	NA	G5EED3	SIMR1-N2HA	-0.933587	0.120094	0.956607	no	-0.933587	0.956607	1	2	1	1	N2HA	none
O02639	O02639	NA	NA	O02639	HRDE2-N2GFP	-0.936662	0.612377	0.984349	no	-0.936662	0.984349	1	2	2	1	N2GFP	none
G5EBK3	G5EBK3	NA	NA	G5EBK3	SIMR1-N2HA	-0.939668	0.0659419	0.956607	no	-0.939668	0.956607	2	2	1	1	N2HA	none
Q18066	Q18066	NA	NA	Q18066	HRDE2-N2GFP	-0.950021	0.522114	0.984349	no	-0.950021	0.984349	2	2	2	1	N2GFP	none
P30651	P30651	NA	NA	P30651	SIMR1-N2HA	-0.960159	0.426284	0.956607	no	-0.960159	0.956607	2	1	1	1	N2HA	none
P34662	P34662	NA	NA	P34662	HRDE2-N2GFP	-0.965937	0.153532	0.984349	no	-0.965937	0.984349	2	2	2	1	N2GFP	none
O01159	O01159	NA	NA	O01159	SIMR1-N2HA	-0.990499	0.440212	0.956607	no	-0.990499	0.956607	2	2	1	1	N2HA	none
P10986	P10986	NA	NA	P10986	SIMR1-N2HA	-1.01112	0.764389	0.961508	no	-1.01112	0.961508	2	1	0	0	N2HA	none
O01802	O01802	NA	NA	O01802	HRDE2-N2GFP	-1.05231	0.497863	0.984349	no	-1.05231	0.984349	1	2	2	1	N2GFP	none
Q9XWT5	Q9XWT5	NA	NA	Q9XWT5	SIMR1-N2HA	-1.07149	0.13633	0.956607	no	-1.07149	0.956607	2	1	1	1	N2HA	none
Q9TZ58	Q9TZ58	NA	NA	Q9TZ58	SIMR1-N2HA	-1.10459	0.177076	0.956607	no	-1.10459	0.956607	2	1	0	0	N2HA	none
H2KZG6	H2KZG6	NA	NA	H2KZG6	SIMR1-N2HA	-1.14271	0.058237	0.956607	no	-1.14271	0.956607	2	2	1	1	N2HA	none
G5ED97	G5ED97	NA	NA	G5ED97	SIMR1-N2HA	-1.16579	0.111291	0.956607	no	-1.16579	0.956607	2	2	0	0	N2HA	none
Q9XUW5	Q9XUW5	NA	NA	Q9XUW5	HRDE2-N2GFP	-1.19903	0.440604	0.984349	no	-1.19903	0.984349	1	2	2	1	N2GFP	none
Q23121	Q23121	NA	NA	Q23121	SIMR1-N2HA	-1.25372	0.163885	0.956607	no	-1.25372	0.956607	2	2	1	1	N2HA	none
Q9NEY7	Q9NEY7	NA	NA	Q9NEY7	SIMR1-N2HA	-1.25892	0.342692	0.956607	no	-1.25892	0.956607	2	2	0	0	N2HA	none
A0A5E4LWV7	A0A5E4LWV7	NA	NA	A0A5E4LWV7	SIMR1-N2HA	-1.36196	0.498834	0.956607	no	-1.36196	0.956607	1	2	1	1	N2HA	none
Q20751	Q20751	NA	NA	Q20751	HRDE2-N2GFP	-1.3982	0.197295	0.984349	no	-1.3982	0.984349	2	2	2	1	N2GFP	none
O02328	O02328	NA	NA	O02328	HRDE2-N2GFP	-1.42103	0.203034	0.984349	no	-1.42103	0.984349	2	2	2	1	N2GFP	none
P34433	P34433	NA	NA	P34433	HRDE2-N2GFP	-1.48218	0.134839	0.984349	no	-1.48218	0.984349	2	2	2	1	N2GFP	none
Q18947	Q18947	NA	NA	Q18947	HRDE2-N2GFP	-1.49047	0.131402	0.984349	no	-1.49047	0.984349	2	2	2	1	N2GFP	none
B7FAR9	B7FAR9	NA	NA	B7FAR9	SIMR1-N2HA	-1.51638	0.168885	0.956607	no	-1.51638	0.956607	1	2	1	1	N2HA	none
Q95YF1	Q95YF1	NA	NA	Q95YF1	SIMR1-N2HA	#NAME?	NA	0	yes	-1.56267	0.0308612	2	0	0	0	N2HA	none
Q19286	Q19286	NA	NA	Q19286	HRDE2-N2GFP	-1.59855	0.362831	0.984349	no	-1.59855	0.984349	1	2	2	1	N2GFP	none
O45599	O45599	NA	NA	O45599	HRDE2-N2GFP	-1.64081	0.341279	0.984349	no	-1.64081	0.984349	2	2	2	1	N2GFP	none
Q18599	Q18599	NA	NA	Q18599	HRDE2-N2GFP	-1.71991	0.291496	0.984349	no	-1.71991	0.984349	2	2	2	1	N2GFP	none
P53014	P53014	NA	NA	P53014	SIMR1-N2HA	-1.77681	0.357773	0.956607	no	-1.77681	0.956607	1	2	1	0	N2HA	none
Q18529	Q18529	NA	NA	Q18529	HRDE2-N2GFP	-1.77988	0.326148	0.984349	no	-1.77988	0.984349	2	2	2	1	N2GFP	none
Q9XW17	Q9XW17	NA	NA	Q9XW17	HRDE2-N2GFP	-1.87454	0.067854	0.984349	no	-1.87454	0.984349	2	2	2	1	N2GFP	none
Q18409	Q18409	NA	NA	Q18409	HRDE2-N2GFP	-2.21056	0.0617102	0.984349	no	-2.21056	0.984349	2	2	2	1	N2GFP	none
O17915	O17915	NA	NA	O17915	SIMR1-N2HA	-2.47298	0.082032	0.956607	no	-2.47298	0.956607	2	2	2	1	N2HA	none
P91910	P91910	NA	NA	P91910	HRDE2-N2GFP	-2.54497	0.411216	0.984349	no	-2.54497	0.984349	2	2	1	2	N2GFP	none
Q18943	Q18943	NA	NA	Q18943	HRDE2-N2GFP	-2.59885	0.302416	0.984349	no	-2.59885	0.984349	2	2	2	1	N2GFP	none
P90983	P90983	NA	NA	P90983	HRDE2-N2GFP	-2.9815	0.116186	0.984349	no	-2.9815	0.984349	0	1	2	1	N2GFP	none
O17915	O17915	NA	NA	O17915	HRDE2-N2GFP	-3.06313	0.0799819	0.984349	no	-3.06313	0.984349	2	2	2	1	N2GFP	none
P34466	P34466	NA	NA	P34466	SIMR1-N2HA	#NAME?	NA	0	yes	-3.12056	0.0164704	2	0	0	0	N2HA	none
O02286	O02286	NA	NA	O02286	HRDE2-N2GFP	-3.25595	0.316502	0.984349	no	-3.25595	0.984349	2	2	2	1	N2GFP	none
P19625	P19625	NA	NA	P19625	SIMR1-N2HA	-3.27624	0.344345	0.956607	no	-3.27624	0.956607	1	2	0	0	N2HA	none
Q9NEW6	Q9NEW6	NA	NA	Q9NEW6	HRDE2-N2GFP	-3.43456	0.0552413	0.984349	no	-3.43456	0.984349	2	2	2	1	N2GFP	none
H2L0A8	H2L0A8	NA	NA	H2L0A8	SIMR1-N2HA	#NAME?	NA	0	yes	-3.58572	0.048361	2	0	0	0	N2HA	none
Q19093	Q19093	NA	NA	Q19093	SIMR1-N2HA	#NAME?	NA	0	yes	-3.62688	0.0369475	2	0	0	0	N2HA	none
G5EDY2	G5EDY2	NA	NA	G5EDY2	SIMR1-N2HA	#NAME?	NA	0	yes	-3.82786	0.0144328	2	0	1	1	N2HA	none
Q27888	Q27888	NA	NA	Q27888	SIMR1-N2HA	#NAME?	NA	0	yes	-3.89957	0.0492102	2	0	1	1	N2HA	none
Q9XXD4	Q9XXD4	NA	NA	Q9XXD4	HRDE2-N2GFP	-3.90366	0.0708122	0.984349	no	-3.90366	0.984349	2	2	2	1	N2GFP	none
Q95008	Q95008	NA	NA	Q95008	SIMR1-N2HA	#NAME?	NA	0	yes	-4.19194	0.022666	2	0	1	0	N2HA	none
G5ECM9	G5ECM9	NA	NA	G5ECM9	SIMR1-N2HA	#NAME?	NA	0	yes	-4.20174	0.0237493	2	0	0	1	N2HA	none
Q10943	Q10943	NA	NA	Q10943	SIMR1-N2HA	#NAME?	NA	0	yes	-4.23724	0.0111393	2	0	1	0	N2HA	none
Q10013	Q10013	NA	NA	Q10013	SIMR1-N2HA	#NAME?	NA	0	yes	-4.38527	0.0286913	2	0	0	0	N2HA	none
Q9XVS4	Q9XVS4	NA	NA	Q9XVS4	SIMR1-N2HA	#NAME?	NA	0	yes	-4.72646	0.0226063	2	0	0	1	N2HA	none
Q9XUI1	Q9XUI1	NA	NA	Q9XUI1	SIMR1-N2HA	#NAME?	NA	0	yes	-4.74175	0.0430591	2	0	0	0	N2HA	none
Q10039	Q10039	NA	NA	Q10039	SIMR1-N2HA	#NAME?	NA	0	yes	-5.425	0.0166998	2	0	0	0	N2HA	none

## Sheet: HRDE-1 IPMassspec
Supplementary Data 1, Sheet 5. HRDE-1 wild-type, mut-2, HK-AA IPMassspec rep1, 2, 3
Note: artMS bioconductor package and MSstats functions were used to analyse and quantify Mass spec data, more specifically 1. pvalue: p values were calculated using linear mixed effects statistical model was used to calculate ; 2. adj.pvalue: adjusted p values were calculated using Benjamini Hochberg method; 3. iLog2FC and iPvalues were generated using imputed log2FC (imputation based on lowest i…
Protein	Gene	ProteinName	EntrezID	ProteinRef	Comparison	log2FC	pvalue	adj.pvalue	imputed	iLog2FC	iPvalue	HRDE1	HRDE1mt	HRDE1mtHKAA	N2	CMA	Species
Q09249	hrde-1	Heritable RNAi Deficient	175535	Q09249	HRDE1mt-N2	#NUM!		0	yes	6.76471	0.0131091	2	3	3	0	HRDE1mt	worm
U4PAR2	F15E6.9	Uncharacterized protein	177194	U4PAR2	HRDE1mtHKAA-N2	#NUM!		0	yes	6.57327	0.0251145	0	1	3	0	HRDE1mtHKAA	worm
P50305	sams-3	putative S-adenosylmethionine synthase 3	177355	P50305	HRDE1mt-N2	#NUM!		0	yes	5.57904	0.0396109	2	3	3	0	HRDE1mt	worm
Q09249	hrde-1	Heritable RNAi Deficient	175535	Q09249	HRDE1-N2	#NUM!		0	yes	5.33579	0.0229267	2	3	3	0	HRDE1	worm
P0DM42	act-1	Actin-1	179535	P0DM42	HRDE1mtHKAA-N2	#NUM!		0	yes	5.15523	0.0280299	1	0	3	0	HRDE1mtHKAA	worm
O16313	hpo-9	BTB/POZ domain-containing protein 9	179117	O16313	HRDE1mtHKAA-N2	#NUM!		0	yes	5.13753	0.0487409	1	3	3	0	HRDE1mtHKAA	worm
P10984	P10984			P10984	HRDE1mtHKAA-N2	#NUM!		0	yes	4.87432	0.0364289	1	1	2	0	HRDE1mtHKAA	worm
Q09249	hrde-1	Heritable RNAi Deficient	175535	Q09249	HRDE1mtHKAA-N2	#NUM!		0	yes	4.75361	0.0455348	2	3	3	0	HRDE1mtHKAA	worm
Q22058	hrde-2	Protein hrde-2	180001	Q22058	HRDE1mtHKAA-N2	#NUM!		0	yes	4.56231	0.0301368	1	1	3	0	HRDE1mtHKAA	worm
O16313	hpo-9	BTB/POZ domain-containing protein 9	179117	O16313	HRDE1mt-N2	#NUM!		0	yes	4.5556	0.0348649	1	3	3	0	HRDE1mt	worm
O17587	rpoa-12	DNA-directed RNA polymerase subunit	182648	O17587	HRDE1mtHKAA-N2	#NUM!		0	yes	4.35822	0.0332901	0	1	3	0	HRDE1mtHKAA	worm
Q27494	F22D6.9	Serine/threonine-protein phosphatase	184829	Q27494	HRDE1mtHKAA-N2	#NUM!		0	yes	4.23226	0.0291422	1	0	2	0	HRDE1mtHKAA	worm
P34335	C14B9.8	Phosphorylase b kinase regulatory subunit;putative phosphorylase b kinase regulatory subunit alpha	176149	P34335	HRDE1mt-N2	#NUM!		0	yes	4.02297	0.0301841	0	3	3	0	HRDE1mt	worm
P34335	C14B9.8	Phosphorylase b kinase regulatory subunit;putative phosphorylase b kinase regulatory subunit alpha	176149	P34335	HRDE1mtHKAA-N2	#NUM!		0	yes	4.00913	0.0456223	0	3	3	0	HRDE1mtHKAA	worm
Q20011	nlp-24	Neuropeptide-Like Protein	179594	Q20011	HRDE1mt-N2	#NUM!		0	yes	3.78781	0.0182719	0	3	0	0	HRDE1mt	worm
G5ECF6	F07B7.2	Uncharacterized protein	179263	G5ECF6	HRDE1mtHKAA-N2	#NUM!		0	yes	3.7496	0.0200104	0	3	3	0	HRDE1mtHKAA	worm
Q9Y041	hgo-1	Homogentisate 1,2-dioxygenase	172726	Q9Y041	HRDE1mt-N2	#NUM!		0	yes	3.67386	0.0150041	0	3	3	0	HRDE1mt	worm
O02141	C46G7.2	Uncharacterized protein	177367	O02141	HRDE1mtHKAA-N2	#NUM!		0	yes	3.66957	0.0320973	1	1	3	0	HRDE1mtHKAA	worm
Q21752	vdac-1	putative voltage-dependent anion-selective channel	177524	Q21752	HRDE1mtHKAA-N2	#NUM!		0	yes	3.53505	0.0398696	1	3	3	0	HRDE1mtHKAA	worm
H2L0I6	Y67D8A.2	Phosphorylase b kinase regulatory subunit	177092	H2L0I6	HRDE1mt-N2	#NUM!		0	yes	3.40206	0.0119592	0	3	3	0	HRDE1mt	worm
Q11193	sor-3	Sop-2-related protein 3	180391	Q11193	HRDE1mtHKAA-N2	#NUM!		0	yes	3.35754	0.0351621	0	3	3	0	HRDE1mtHKAA	worm
Q20641	nmy-1	Non-muscle MYosin	180581	Q20641	HRDE1mtHKAA-N2	#NUM!		0	yes	3.31676	0.0220599	2	2	3	0	HRDE1mtHKAA	worm
H2L0I6	Y67D8A.2	Phosphorylase b kinase regulatory subunit	177092	H2L0I6	HRDE1mtHKAA-N2	#NUM!		0	yes	3.28672	0.0317663	0	3	3	0	HRDE1mtHKAA	worm
Q9Y041	hgo-1	Homogentisate 1,2-dioxygenase	172726	Q9Y041	HRDE1mtHKAA-N2	#NUM!		0	yes	3.28662	0.033412	0	3	3	0	HRDE1mtHKAA	worm
Q11193	sor-3	Sop-2-related protein 3	180391	Q11193	HRDE1mt-N2	#NUM!		0	yes	3.26937	0.0341787	0	3	3	0	HRDE1mt	worm
Q9N3L4	Q9N3L4			Q9N3L4	HRDE1mtHKAA-N2	#NUM!		0	yes	3.26405	0.0127291	0	2	3	0	HRDE1mtHKAA	worm
G5EDW1	adbp-1	Adr-2-binding protein 1	174745	G5EDW1	HRDE1mtHKAA-N2	#NUM!		0	yes	3.22874	0.0236775	1	1	3	0	HRDE1mtHKAA	worm
Q21752	vdac-1	putative voltage-dependent anion-selective channel	177524	Q21752	HRDE1mt-N2	#NUM!		0	yes	3.16474	0.0460245	1	3	3	0	HRDE1mt	worm
G5EDE8	ile-1	L-type lectin-like domain-containing protein	172799	G5EDE8	HRDE1mt-N2	#NUM!		0	yes	3.14681	0.0399305	0	3	2	0	HRDE1mt	worm
G5ECF6	F07B7.2	Uncharacterized protein	179263	G5ECF6	HRDE1mt-N2	#NUM!		0	yes	3.12153	0.0306195	0	3	3	0	HRDE1mt	worm
P50305	sams-3	putative S-adenosylmethionine synthase 3	177355	P50305	HRDE1mtHKAA-N2	#NUM!		0	yes	3.11588	0.0402276	2	3	3	0	HRDE1mtHKAA	worm
Q23205	tag-267	Uncharacterized protein	175220	Q23205	HRDE1mtHKAA-N2	#NUM!		0	yes	3.09872	0.0259287	1	3	3	0	HRDE1mtHKAA	worm
O17694	ril-1	RNAi-Induced Longevity	179958	O17694	HRDE1mt-N2	#NUM!		0	yes	3.08852	0.0242019	0	3	2	0	HRDE1mt	worm
O62146	F09B12.3	Putative phospholipase B-like 2	181605	O62146	HRDE1mt-N2	#NUM!		0	yes	3.08007	0.0191117	0	3	2	0	HRDE1mt	worm
G5EEK3	noca-1	Non-centrosomal microtubule array protein 1	3565610	G5EEK3	HRDE1mtHKAA-N2	#NUM!		0	yes	3.07478	0.0472939	0	2	2	0	HRDE1mtHKAA	worm
P54889	alh-13	Glutamate 5-kinase	181417	P54889	HRDE1mt-N2	#NUM!		0	yes	3.05674	0.0400304	1	3	2	0	HRDE1mt	worm
Q9TZL8	pfk-1.1	ATP-dependent 6-phosphofructokinase 1	180583	Q9TZL8	HRDE1mtHKAA-N2	#NUM!		0	yes	3.04049	0.0274126	0	1	3	0	HRDE1mtHKAA	worm
G5EBY3	nmy-2	Non-muscle MYosin	172562	G5EBY3	HRDE1mtHKAA-N2	#NUM!		0	yes	3.03752	0.0475748	1	1	2	0	HRDE1mtHKAA	worm
Q20069	nprl-3	GATOR complex protein NPRL3	185331	Q20069	HRDE1mtHKAA-N2	#NUM!		0	yes	2.94537	0.0408467	1	1	2	0	HRDE1mtHKAA	worm
Q9NA33	Y73F8A.26	Uncharacterized protein	178435	Q9NA33	HRDE1-HRDE1mt	#NUM!		0	yes	2.9183	0.0108421	2	0	3	3	HRDE1	worm
Q93595	F26A3.1	Lipid droplet-associated hydrolase	172522	Q93595	HRDE1mt-N2	#NUM!		0	yes	2.7739	0.0209535	0	2	2	0	HRDE1mt	worm
G5EEK3	noca-1	Non-centrosomal microtubule array protein 1	3565610	G5EEK3	HRDE1mt-N2	#NUM!		0	yes	2.743	0.0184795	0	2	2	0	HRDE1mt	worm
Q9N4J2	Q9N4J2			Q9N4J2	HRDE1mtHKAA-N2	#NUM!		0	yes	2.71043	0.0221463	0	0	3	0	HRDE1mtHKAA	worm
O62415	lys-1	Lysozyme-like protein 1	179428	O62415	HRDE1mtHKAA-N2	#NUM!		0	yes	2.65841	0.0452311	1	2	2	0	HRDE1mtHKAA	worm
K8FDY0	K8FDY0			K8FDY0	HRDE1mtHKAA-N2	#NUM!		0	yes	2.64809	0.0208713	2	2	2	0	HRDE1mtHKAA	worm
P46550	cct-6	T-complex protein 1 subunit zeta	175819	P46550	HRDE1mt-N2	#NUM!		0	yes	2.64567	0.0155852	1	3	2	0	HRDE1mt	worm
A0A1N7SYP3	vab-10	GAR domain-containing protein	173058	A0A1N7SYP3	HRDE1mtHKAA-N2	#NUM!		0	yes	2.59447	0.0315254	0	1	2	0	HRDE1mtHKAA	worm
Q27371	mup-2	Troponin T	180914	Q27371	HRDE1mtHKAA-N2	#NUM!		0	yes	2.57152	0.0288016	2	0	2	0	HRDE1mtHKAA	worm
Q94246	gfi-1	GEI-4 (Four) Interacting protein	179022	Q94246	HRDE1mtHKAA-N2	#NUM!		0	yes	2.53485	0.0137261	1	1	2	0	HRDE1mtHKAA	worm
Q9XWT4	Y62H9A.4	Uncharacterized protein	190461	Q9XWT4	HRDE1-HRDE1mt	#NUM!		0	yes	2.52221	0.0337427	2	0	0	3	HRDE1	worm
Q22866	lev-11	Tropomyosin isoforms a/b/d/f;Tropomyosin isoforms c/e;Uncharacterized protein	173319	Q22866	HRDE1mtHKAA-N2	#NUM!		0	yes	2.51024	0.0169085	1	1	2	0	HRDE1mtHKAA	worm
Q9XWT3	ule-5	Uterine Lumin Expressed/locailized	181365	Q9XWT3	HRDE1-HRDE1mtHKAA	#NUM!		0	yes	2.50125	0.0389447	2	3	0	3	HRDE1	worm
P52713	alh-8	putative methylmalonate-semialdehyde dehydrogenase [acylating], mitochondrial	174800	P52713	HRDE1mt-N2	#NUM!		0	yes	2.49402	0.0448948	0	3	3	0	HRDE1mt	worm
Q94230	plp-1	Transcriptional activator plp-1	177540	Q94230	HRDE1mt-N2	#NUM!		0	yes	2.47641	0.0282451	1	2	2	0	HRDE1mt	worm
O01833	hil-5	Histone H1.5	172242	O01833	HRDE1-HRDE1mtHKAA	#NUM!		0	yes	2.46693	0.0277356	2	1	0	2	HRDE1	worm
Q94230	plp-1	Transcriptional activator plp-1	177540	Q94230	HRDE1mtHKAA-N2	#NUM!		0	yes	2.46499	0.0157763	1	2	2	0	HRDE1mtHKAA	worm
Q9XWT4	Y62H9A.4	Uncharacterized protein	190461	Q9XWT4	HRDE1-HRDE1mtHKAA	#NUM!		0	yes	2.46412	0.0266597	2	0	0	3	HRDE1	worm
P52713	alh-8	putative methylmalonate-semialdehyde dehydrogenase [acylating], mitochondrial	174800	P52713	HRDE1mtHKAA-N2	#NUM!		0	yes	2.45119	0.0159237	0	3	3	0	HRDE1mtHKAA	worm
Q9GYT0	ech-1.2	Enoyl-CoA Hydratase	172310	Q9GYT0	HRDE1mt-N2	#NUM!		0	yes	2.41374	0.0267012	2	3	3	0	HRDE1mt	worm
Q9N3L4	Q9N3L4			Q9N3L4	HRDE1mt-N2	#NUM!		0	yes	2.32644	0.0206352	0	2	3	0	HRDE1mt	worm
Q23205	tag-267	Uncharacterized protein	175220	Q23205	HRDE1mt-N2	#NUM!		0	yes	2.31749	0.0337214	1	3	3	0	HRDE1mt	worm
P34594	ZC262.2	Uncharacterized protein	191130	P34594	HRDE1-HRDE1mt	#NUM!		0	yes	2.28434	0.0347272	2	0	0	1	HRDE1	worm
Q86NJ8	ppw-1	PAZ/PIWI domain-containing;Piwi-like protein	172013	Q86NJ8	HRDE1mt-N2	#NUM!		0	yes	2.28251	0.02958	1	2	1	0	HRDE1mt	worm
Q9GYT0	ech-1.2	Enoyl-CoA Hydratase	172310	Q9GYT0	HRDE1mtHKAA-N2	#NUM!		0	yes	2.26666	0.0357424	2	3	3	0	HRDE1mtHKAA	worm
Q4W5P0	Q4W5P0			Q4W5P0	HRDE1mt-N2	#NUM!		0	yes	2.26218	0.048361	1	2	1	0	HRDE1mt	worm
K8FDY0	K8FDY0			K8FDY0	HRDE1-N2	#NUM!		0	yes	2.24862	0.0211485	2	2	2	0	HRDE1	worm
H9G2T4	idh-1	Isocitrate dehydrogenase [NADP]	177775	H9G2T4	HRDE1mt-N2	#NUM!		0	yes	2.2457	0.0128713	0	2	1	0	HRDE1mt	worm
P34594	ZC262.2	Uncharacterized protein	191130	P34594	HRDE1-HRDE1mtHKAA	#NUM!		0	yes	2.22625	0.027744	2	0	0	1	HRDE1	worm
Q9XUV0	pbs-5	Proteasome subunit pbs-5	173334	Q9XUV0	HRDE1mtHKAA-N2	#NUM!		0	yes	2.20367	0.0203171	0	1	2	0	HRDE1mtHKAA	worm
A0A3B1E616	A0A3B1E616			A0A3B1E616	HRDE1mt-N2	#NUM!		0	yes	2.20248	0.0308835	0	2	1	0	HRDE1mt	worm
P90788	D2030.2	Uncharacterized protein	172511	P90788	HRDE1mtHKAA-N2	#NUM!		0	yes	2.1991	0.019916	0	2	3	0	HRDE1mtHKAA	worm
Q19130	Q19130			Q19130	HRDE1mt-N2	#NUM!		0	yes	2.16021	0.0351583	1	2	2	0	HRDE1mt	worm
Q9BKU4	phb-1	Mitochondrial prohibitin complex protein 1	171768	Q9BKU4	HRDE1mtHKAA-N2	#NUM!		0	yes	2.15075	0.0379462	0	1	2	0	HRDE1mtHKAA	worm
P34369	prp-8	Pre-mRNA-splicing factor 8 homolog	176153	P34369	HRDE1mtHKAA-N2	#NUM!		0	yes	2.1462	0.0342699	1	1	2	0	HRDE1mtHKAA	worm
Q93595	F26A3.1	Lipid droplet-associated hydrolase	172522	Q93595	HRDE1mtHKAA-N2	#NUM!		0	yes	2.14162	0.0437654	0	2	2	0	HRDE1mtHKAA	worm
Q7Z072	tnt-2	TropoNin T	181119	Q7Z072	HRDE1mtHKAA-N2	#NUM!		0	yes	2.10549	0.0386363	1	0	2	0	HRDE1mtHKAA	worm
Q20684	Q20684			Q20684	HRDE1mtHKAA-N2	#NUM!		0	yes	2.10372	0.0266741	1	1	2	0	HRDE1mtHKAA	worm
O62146	F09B12.3	Putative phospholipase B-like 2	181605	O62146	HRDE1mtHKAA-N2	#NUM!		0	yes	2.07361	0.036498	0	3	2	0	HRDE1mtHKAA	worm
Q2L6W9	sax-1	Serine/threonine-protein kinase sax-1	180655	Q2L6W9	HRDE1mtHKAA-N2	#NUM!		0	yes	2.06423	0.0347709	0	1	2	0	HRDE1mtHKAA	worm
G5ECL3	prp-21	uncharacterized protein	173440	G5ECL3	HRDE1mtHKAA-N2	#NUM!		0	yes	2.05896	0.013811	0	1	2	0	HRDE1mtHKAA	worm
O44727	cpn-4	Calponin-homology (CH) domain-containing protein	172996	O44727	HRDE1mt-N2	#NUM!		0	yes	2.05449	0.0418872	0	2	1	0	HRDE1mt	worm
O17694	ril-1	RNAi-Induced Longevity	179958	O17694	HRDE1mtHKAA-N2	#NUM!		0	yes	2.04601	0.033545	0	3	2	0	HRDE1mtHKAA	worm
G5EDE8	ile-1	L-type lectin-like domain-containing protein	172799	G5EDE8	HRDE1mtHKAA-N2	#NUM!		0	yes	2.02721	0.0380796	0	3	2	0	HRDE1mtHKAA	worm
Q9U238	Q9U238			Q9U238	HRDE1mtHKAA-N2	#NUM!		0	yes	2.00934	0.0266358	0	1	2	0	HRDE1mtHKAA	worm
K8FDY0	K8FDY0			K8FDY0	HRDE1mt-N2	#NUM!		0	yes	1.98495	0.0227885	2	2	2	0	HRDE1mt	worm
Q9N4M4	anc-1	KASH domain-containing protein;Nuclear anchorage protein 1	172034	Q9N4M4	HRDE1mt-N2	#NUM!		0	yes	1.9792	0.0358458	1	2	1	0	HRDE1mt	worm
O45106	ech-5	Enoyl-CoA Hydratase	176908	O45106	HRDE1mtHKAA-N2	#NUM!		0	yes	1.96949	0.0437926	0	1	2	0	HRDE1mtHKAA	worm
Q21408	spc-1	SPeCtrin	180603	Q21408	HRDE1mtHKAA-N2	#NUM!		0	yes	1.96227	0.0311676	1	2	2	0	HRDE1mtHKAA	worm
P46550	cct-6	T-complex protein 1 subunit zeta	175819	P46550	HRDE1mtHKAA-N2	#NUM!		0	yes	1.94308	0.038197	1	3	2	0	HRDE1mtHKAA	worm
Q9XW16	pfn-1	Profilin-1	173161	Q9XW16	HRDE1mt-N2	#NUM!		0	yes	1.93022	0.0148537	0	2	1	0	HRDE1mt	worm
O61791	mrps-6	Mitochondrial Ribosomal Protein, Small	187843	O61791	HRDE1mt-N2	#NUM!		0	yes	1.92345	0.0271567	1	2	2	0	HRDE1mt	worm
Q9XWS6	Y62H9A.5	Uncharacterized protein	181364	Q9XWS6	HRDE1-HRDE1mt	#NUM!		0	yes	1.89819	0.0141809	2	0	0	3	HRDE1	worm
Q19130	Q19130			Q19130	HRDE1mtHKAA-N2	#NUM!		0	yes	1.89231	0.0407664	1	2	2	0	HRDE1mtHKAA	worm
O16454	tag-196	Uncharacterized protein	179240	O16454	HRDE1mtHKAA-N2	#NUM!		0	yes	1.87338	0.0379379	1	0	2	0	HRDE1mtHKAA	worm
Q27371	mup-2	Troponin T	180914	Q27371	HRDE1-HRDE1mt	#NUM!		0	yes	1.86711	0.047291	2	0	2	0	HRDE1	worm
Q9N4I3	Q9N4I3			Q9N4I3	HRDE1mtHKAA-N2	#NUM!		0	yes	1.85945	0.0142127	1	0	2	0	HRDE1mtHKAA	worm
Q9XWS6	Y62H9A.5	Uncharacterized protein	181364	Q9XWS6	HRDE1-HRDE1mtHKAA	#NUM!		0	yes	1.8401	0.0451015	2	0	0	3	HRDE1	worm
Q27371	mup-2	Troponin T	180914	Q27371	HRDE1-N2	#NUM!		0	yes	1.82772	0.0226063	2	0	2	0	HRDE1	worm
B3WFT8	C14F11.4	Uncharacterized protein	182619	B3WFT8	HRDE1mtHKAA-N2	#NUM!		0	yes	1.78984	0.0328801	2	0	2	0	HRDE1mtHKAA	worm
B3WFT8	C14F11.4	Uncharacterized protein	182619	B3WFT8	HRDE1-HRDE1mt	#NUM!		0	yes	1.7345	0.0382269	2	0	2	0	HRDE1	worm
B3WFT8	C14F11.4	Uncharacterized protein	182619	B3WFT8	HRDE1-N2	#NUM!		0	yes	1.69511	0.04407	2	0	2	0	HRDE1	worm
Q20585	rpn-7	26S proteasome non-ATPase regulatory subunit 6	177753	Q20585	HRDE1mtHKAA-N2	#NUM!		0	yes	1.6811	0.030405	0	1	2	0	HRDE1mtHKAA	worm
Q20641	nmy-1	Non-muscle MYosin	180581	Q20641	HRDE1-N2	#NUM!		0	yes	1.68056	0.0371031	2	2	3	0	HRDE1	worm
O62415	lys-1	Lysozyme-like protein 1	179428	O62415	HRDE1mt-N2	#NUM!		0	yes	1.67184	0.0397425	1	2	2	0	HRDE1mt	worm
Q967F1	eif-1	SUI1 domain-containing protein	266853	Q967F1	HRDE1-HRDE1mt	#NUM!		0	yes	1.64528	0.0359195	2	0	1	1	HRDE1	worm
O61792	rpn-8	MPN domain-containing protein	172009	O61792	HRDE1mtHKAA-N2	#NUM!		0	yes	1.62808	0.0468499	0	1	2	0	HRDE1mtHKAA	worm
P90735	eat-6	Sodium/potassium-transporting ATPase subunit alpha	179796	P90735	HRDE1mt-N2	#NUM!		0	yes	1.62423	0.011769	1	2	2	0	HRDE1mt	worm
P54889	alh-13	Glutamate 5-kinase	181417	P54889	HRDE1mtHKAA-N2	#NUM!		0	yes	1.61864	0.0129771	1	3	2	0	HRDE1mtHKAA	worm
Q20448	ztf-7	C2H2-type domain-containing protein	179375	Q20448	HRDE1-HRDE1mt	#NUM!		0	yes	1.60796	0.0401364	2	0	0	1	HRDE1	worm
Q20938	rpn-6.1	putative 26S proteasome regulatory subunit rpn-6.1	175972	Q20938	HRDE1mtHKAA-N2	#NUM!		0	yes	1.59745	0.0243975	0	1	2	0	HRDE1mtHKAA	worm
P91154	C43E11.9	60S ribosome subunit biogenesis protein NIP7 homolog	172028	P91154	HRDE1mt-N2	#NUM!		0	yes	1.59555	0.0386411	0	2	1	0	HRDE1mt	worm
Q27274	rop-1	60 kDa SS-A/Ro ribonucleoprotein homolog	179425	Q27274	HRDE1-N2	#NUM!		0	yes	1.56342	0.0228888	2	2	0	0	HRDE1	worm
E0AHA7	unc-70	Spectrin beta chain	179077	E0AHA7	HRDE1mtHKAA-N2	#NUM!		0	yes	1.56085	0.0237069	1	1	2	0	HRDE1mtHKAA	worm
P53018	P53018			P53018	HRDE1-HRDE1mtHKAA	#NUM!		0	yes	1.56015	0.0385774	2	1	0	1	HRDE1	worm
Q27274	rop-1	60 kDa SS-A/Ro ribonucleoprotein homolog	179425	Q27274	HRDE1mt-N2	#NUM!		0	yes	1.55616	0.0112612	2	2	0	0	HRDE1mt	worm
Q20448	ztf-7	C2H2-type domain-containing protein	179375	Q20448	HRDE1-HRDE1mtHKAA	#NUM!		0	yes	1.54987	0.0211765	2	0	0	1	HRDE1	worm
Q27274	rop-1	60 kDa SS-A/Ro ribonucleoprotein homolog	179425	Q27274	HRDE1-HRDE1mtHKAA	#NUM!		0	yes	1.54471	0.0156711	2	2	0	0	HRDE1	worm
O61791	mrps-6	Mitochondrial Ribosomal Protein, Small	187843	O61791	HRDE1mtHKAA-N2	#NUM!		0	yes	1.53669	0.0217039	1	2	2	0	HRDE1mtHKAA	worm
Q19969	ima-3	Importin subunit alpha-3	177533	Q19969	HRDE1mtHKAA-N2	#NUM!		0	yes	1.53391	0.0229216	1	0	2	0	HRDE1mtHKAA	worm
Q21408	spc-1	SPeCtrin	180603	Q21408	HRDE1mt-N2	#NUM!		0	yes	1.50184	0.0215215	1	2	2	0	HRDE1mt	worm
P16356	ama-1	DNA-directed RNA polymerase II subunit RPB1	177190	P16356	HRDE1mtHKAA-N2	#NUM!		0	yes	1.50096	0.0229371	0	1	2	0	HRDE1mtHKAA	worm
B3CJ34	B3CJ34			B3CJ34	HRDE1mtHKAA-N2	#NUM!		0	yes	1.46125	0.0183736	1	1	2	0	HRDE1mtHKAA	worm
P50305	sams-3	putative S-adenosylmethionine synthase 3	177355	P50305	HRDE1-N2	#NUM!		0	yes	1.37535	0.035603	2	3	3	0	HRDE1	worm
P90735	eat-6	Sodium/potassium-transporting ATPase subunit alpha	179796	P90735	HRDE1mtHKAA-N2	#NUM!		0	yes	1.33019	0.0318249	1	2	2	0	HRDE1mtHKAA	worm
Q9GYT0	ech-1.2	Enoyl-CoA Hydratase	172310	Q9GYT0	HRDE1-N2	#NUM!		0	yes	1.30649	0.025477	2	3	3	0	HRDE1	worm
G5EES6	ufd-3	PUL domain-containing protein;Ubiquitin fusion degradation protein 3 homolog	3565222	G5EES6	HRDE1mt-N2	#NUM!		0	yes	1.27396	0.0144296	0	2	1	0	HRDE1mt	worm
Q9UAU3	gid-8	ubiquitin ligase complex subunit	178639	Q9UAU3	HRDE1mt-N2	#NUM!		0	yes	1.2701	0.0199676	0	2	1	0	HRDE1mt	worm
Q18244	C27B7.5	CCHC-type domain-containing protein	177707	Q18244	HRDE1-HRDE1mt	#NUM!		0	yes	1.21284	0.0225183	2	0	0	1	HRDE1	worm
H2L0A8	H2L0A8			H2L0A8	HRDE1-HRDE1mtHKAA	#NUM!		0	yes	1.19363	0.0153958	2	1	0	1	HRDE1	worm
P90788	D2030.2	Uncharacterized protein	172511	P90788	HRDE1mt-N2	#NUM!		0	yes	1.18794	0.0364122	0	2	3	0	HRDE1mt	worm
Q18244	C27B7.5	CCHC-type domain-containing protein	177707	Q18244	HRDE1-HRDE1mtHKAA	#NUM!		0	yes	1.15475	0.0123988	2	0	0	1	HRDE1	worm
O17759	tkt-1	Transket_pyr domain-containing protein	177906	O17759	HRDE1mtHKAA-N2	#NUM!		0	yes	1.08726	0.0383205	0	1	2	0	HRDE1mtHKAA	worm
G5EF97	sfa-1	Branchpoint-bridging protein	178486	G5EF97	HRDE1mtHKAA-N2	#NUM!		0	yes	1.07469	0.0127337	1	0	2	0	HRDE1mtHKAA	worm
Q20641	nmy-1	Non-muscle MYosin	180581	Q20641	HRDE1mt-N2	#NUM!		0	yes	0.984424	0.015113	2	2	3	0	HRDE1mt	worm
Q19706	eif-3.G	Eukaryotic translation initiation factor 3 subunit G	174346	Q19706	HRDE1mtHKAA-N2	#NUM!		0	yes	0.974892	0.0106387	1	1	2	0	HRDE1mtHKAA	worm
G5EDF5	tufm-2	Elongation factor Tu, mitochondrial	172024	G5EDF5	HRDE1mtHKAA-N2	#NUM!		0	yes	0.966738	0.0172217	1	0	2	0	HRDE1mtHKAA	worm
P90786	prg-1	Piwi-like protein	172515	P90786	HRDE1mtHKAA-N2	#NUM!		0	yes	0.819677	0.0410242	1	0	2	0	HRDE1mtHKAA	worm
P34524	K12H4.3	Ribosome biogenesis protein BRX1 homolog	176134	P34524	HRDE1-HRDE1mtHKAA	#NUM!		0	yes	-0.850795	0.015822	0	2	2	1	HRDE1mtHKAA	worm
Q18265	fust-1	FUS/TLS RNA binding protein homolog	174175	Q18265	HRDE1-HRDE1mtHKAA	#NUM!		0	yes	-1.19316	0.0166628	0	1	2	1	HRDE1mtHKAA	worm
O17759	tkt-1	Transket_pyr domain-containing protein	177906	O17759	HRDE1-HRDE1mtHKAA	#NUM!		0	yes	-1.24471	0.0398292	0	1	2	0	HRDE1mtHKAA	worm
Q9N4J8	cct-3	T-complex protein 1 subunit gamma	173581	Q9N4J8	HRDE1-N2	#NUM!		0	yes	-1.2545	0.0403062	0	2	2	2	N2	worm
P34524	K12H4.3	Ribosome biogenesis protein BRX1 homolog	176134	P34524	HRDE1-HRDE1mt	#NUM!		0	yes	-1.31225	0.0169829	0	2	2	1	HRDE1mt	worm
Q19591	nspg-10	Nematode Specific Peptide family	177224	Q19591	HRDE1-HRDE1mtHKAA	#NUM!		0	yes	-1.31881	0.039795	0	0	2	1	HRDE1mtHKAA	worm
P90788	D2030.2	Uncharacterized protein	172511	P90788	HRDE1-HRDE1mt	#NUM!		0	yes	-1.34539	0.0451686	0	2	3	0	HRDE1mt	worm
P53016	rfc-4	Replication factor C subunit 4	175976	P53016	HRDE1-HRDE1mtHKAA	#NUM!		0	yes	-1.38594	0.0260359	0	0	2	1	HRDE1mtHKAA	worm
Q9UAU3	gid-8	ubiquitin ligase complex subunit	178639	Q9UAU3	HRDE1-HRDE1mt	#NUM!		0	yes	-1.42754	0.0183467	0	2	1	0	HRDE1mt	worm
G5EES6	ufd-3	PUL domain-containing protein;Ubiquitin fusion degradation protein 3 homolog	3565222	G5EES6	HRDE1-HRDE1mt	#NUM!		0	yes	-1.43141	0.0377408	0	2	1	0	HRDE1mt	worm
Q21243	acdh-8	Acyl CoA DeHydrogenase	173979	Q21243	HRDE1-HRDE1mt	#NUM!		0	yes	-1.43341	0.0171729	0	2	1	1	HRDE1mt	worm
G5EEK8	sca-1	Calcium-transporting ATPase	176512	G5EEK8	HRDE1mt-N2	#NUM!		0	yes	-1.45133	0.0488391	1	0	2	2	N2	worm
P90868	pbs-7	Proteasome subunit beta	172674	P90868	HRDE1mt-N2	#NUM!		0	yes	-1.5185	0.0142913	0	0	1	2	N2	worm
Q9XXI9	mcm-2	DNA helicase;DNA replication licensing factor MCM2	174841	Q9XXI9	HRDE1-HRDE1mt	#NUM!		0	yes	-1.52586	0.0321459	0	2	2	1	HRDE1mt	worm
Q20676	pccb-1	Propionyl Coenzyme A Carboxylase Beta subunit	180596	Q20676	HRDE1-HRDE1mtHKAA	#NUM!		0	yes	-1.5281	0.0171707	0	3	2	1	HRDE1mtHKAA	worm
Q19749	Q19749			Q19749	HRDE1-HRDE1mt	#NUM!		0	yes	-1.53863	0.0297774	0	2	3	1	HRDE1mt	worm
G5EDF7	sek-1	Dual specificity mitogen-activated protein kinase kinase sek-1	181043	G5EDF7	HRDE1-N2	#NUM!		0	yes	-1.54748	0.040355	0	3	3	2	N2	worm
Q20363	sip-1	Stress-induced protein 1	176471	Q20363	HRDE1-HRDE1mt	#NUM!		0	yes	-1.55242	0.034465	0	2	3	1	HRDE1mt	worm
O01833	hil-5	Histone H1.5	172242	O01833	HRDE1mtHKAA-N2	#NUM!		0	yes	-1.60415	0.0409075	2	1	0	2	N2	worm
O01974	eif-3.H	Eukaryotic translation initiation factor 3 subunit H	172044	O01974	HRDE1-HRDE1mtHKAA	#NUM!		0	yes	-1.61864	0.025849	0	1	2	1	HRDE1mtHKAA	worm
P90868	pbs-7	Proteasome subunit beta	172674	P90868	HRDE1-N2	#NUM!		0	yes	-1.63656	0.0261561	0	0	1	2	N2	worm
P16356	ama-1	DNA-directed RNA polymerase II subunit RPB1	177190	P16356	HRDE1-HRDE1mtHKAA	#NUM!		0	yes	-1.6584	0.0363074	0	1	2	0	HRDE1mtHKAA	worm
Q22993	pmt-2	Phosphoethanolamine N-methyltransferase 2	178854	Q22993	HRDE1-HRDE1mtHKAA	#NUM!		0	yes	-1.67697	0.0472114	0	3	2	3	HRDE1mtHKAA	worm
Q21443	lmn-1	Lamin-1	172687	Q21443	HRDE1mtHKAA-N2	#NUM!		0	yes	-1.71593	0.0296473	1	1	0	2	N2	worm
P34339	egl-45	Eukaryotic translation initiation factor 3 subunit A	176094	P34339	HRDE1-HRDE1mt	#NUM!		0	yes	-1.74464	0.0182757	0	2	2	1	HRDE1mt	worm
P91154	C43E11.9	60S ribosome subunit biogenesis protein NIP7 homolog	172028	P91154	HRDE1-HRDE1mt	#NUM!		0	yes	-1.753	0.0231143	0	2	1	0	HRDE1mt	worm
Q20938	rpn-6.1	putative 26S proteasome regulatory subunit rpn-6.1	175972	Q20938	HRDE1-HRDE1mtHKAA	#NUM!		0	yes	-1.75489	0.013073	0	1	2	0	HRDE1mtHKAA	worm
Q19680	F21D5.1	Phosphoacetylglucosamine mutase	177678	Q19680	HRDE1-HRDE1mtHKAA	#NUM!		0	yes	-1.77791	0.0428728	0	1	2	1	HRDE1mtHKAA	worm
O61792	rpn-8	MPN domain-containing protein	172009	O61792	HRDE1-HRDE1mtHKAA	#NUM!		0	yes	-1.78552	0.0146224	0	1	2	0	HRDE1mtHKAA	worm
P42168	P42168			P42168	HRDE1mt-N2	#NUM!		0	yes	-1.81532	0.0460228	1	0	1	2	N2	worm
Q20585	rpn-7	26S proteasome non-ATPase regulatory subunit 6	177753	Q20585	HRDE1-HRDE1mtHKAA	#NUM!		0	yes	-1.83854	0.0482056	0	1	2	0	HRDE1mtHKAA	worm
Q9XXI9	mcm-2	DNA helicase;DNA replication licensing factor MCM2	174841	Q9XXI9	HRDE1-HRDE1mtHKAA	#NUM!		0	yes	-1.85489	0.0263612	0	2	2	1	HRDE1mtHKAA	worm
Q9N4J8	cct-3	T-complex protein 1 subunit gamma	173581	Q9N4J8	HRDE1-HRDE1mtHKAA	#NUM!		0	yes	-1.87685	0.0409719	0	2	2	2	HRDE1mtHKAA	worm
Q22100	kat-1	Acetyl-CoA acetyltransferase homolog, mitochondrial	174161	Q22100	HRDE1-HRDE1mtHKAA	#NUM!		0	yes	-1.89299	0.0304323	0	2	2	1	HRDE1mtHKAA	worm
Q27504	Q27504			Q27504	HRDE1-HRDE1mtHKAA	#NUM!		0	yes	-1.89582	0.0220457	0	1	2	1	HRDE1mtHKAA	worm
O17514	mes-2	Histone-lysine N-methyltransferase mes-2	175096	O17514	HRDE1-HRDE1mt	#NUM!		0	yes	-1.89584	0.0486798	0	2	3	1	HRDE1mt	worm
O02101	swsn-2.2	SWI/SNF chromatin-remodeling accessory subunit 2	172018	O02101	HRDE1-HRDE1mt	#NUM!		0	yes	-1.91054	0.0321206	0	2	2	1	HRDE1mt	worm
Q9N4J8	cct-3	T-complex protein 1 subunit gamma	173581	Q9N4J8	HRDE1-HRDE1mt	#NUM!		0	yes	-1.91624	0.0491869	0	2	2	2	HRDE1mt	worm
Q20748	atad-3	ATPase family AAA domain-containing protein 3	174590	Q20748	HRDE1-HRDE1mtHKAA	#NUM!		0	yes	-1.94813	0.0197651	0	2	2	1	HRDE1mtHKAA	worm
Q22993	pmt-2	Phosphoethanolamine N-methyltransferase 2	178854	Q22993	HRDE1-N2	#NUM!		0	yes	-1.98543	0.011256	0	3	2	3	N2	worm
Q93576	Q93576			Q93576	HRDE1-HRDE1mt	#NUM!		0	yes	-1.98791	0.0482397	0	2	1	1	HRDE1mt	worm
P34339	egl-45	Eukaryotic translation initiation factor 3 subunit A	176094	P34339	HRDE1-HRDE1mtHKAA	#NUM!		0	yes	-2.01008	0.0302563	0	2	2	1	HRDE1mtHKAA	worm
Q9XVS4	dao-5	Nucleolar protein dao-5	266845	Q9XVS4	HRDE1mt-N2	#NUM!		0	yes	-2.07748	0.0298309	0	0	1	2	N2	worm
Q9XW16	pfn-1	Profilin-1	173161	Q9XW16	HRDE1-HRDE1mt	#NUM!		0	yes	-2.08767	0.0336591	0	2	1	0	HRDE1mt	worm
Q9N358	cct-8	T-complex protein 1 subunit theta	176928	Q9N358	HRDE1-HRDE1mtHKAA	#NUM!		0	yes	-2.10137	0.047602	0	2	2	1	HRDE1mtHKAA	worm
Q22100	kat-1	Acetyl-CoA acetyltransferase homolog, mitochondrial	174161	Q22100	HRDE1-HRDE1mt	#NUM!		0	yes	-2.10473	0.0316062	0	2	2	1	HRDE1mt	worm
O45106	ech-5	Enoyl-CoA Hydratase	176908	O45106	HRDE1-HRDE1mtHKAA	#NUM!		0	yes	-2.12693	0.0402666	0	1	2	0	HRDE1mtHKAA	worm
Q20780	alh-1	Aldedh domain-containing protein	175691	Q20780	HRDE1-N2	#NUM!		0	yes	-2.15513	0.0153005	0	3	3	2	N2	worm
P25807	cpr-1	Gut-specific cysteine proteinase	179637	P25807	HRDE1-HRDE1mtHKAA	#NUM!		0	yes	-2.15863	0.0346229	0	0	2	1	HRDE1mtHKAA	worm
Q8MYL7	ctl-3	Catalase	175086	Q8MYL7	HRDE1-HRDE1mtHKAA	#NUM!		0	yes	-2.16183	0.0171554	0	1	2	1	HRDE1mtHKAA	worm
Q95QV8	tiar-1	RRM domain-containing protein	173967	Q95QV8	HRDE1-HRDE1mt	#NUM!		0	yes	-2.16462	0.0323813	0	2	3	1	HRDE1mt	worm
Q9N358	cct-8	T-complex protein 1 subunit theta	176928	Q9N358	HRDE1-HRDE1mt	#NUM!		0	yes	-2.16631	0.0109577	0	2	2	1	HRDE1mt	worm
Q9U238	Q9U238			Q9U238	HRDE1-HRDE1mtHKAA	#NUM!		0	yes	-2.16679	0.0371311	0	1	2	0	HRDE1mtHKAA	worm
G5EDE8	ile-1	L-type lectin-like domain-containing protein	172799	G5EDE8	HRDE1-HRDE1mtHKAA	#NUM!		0	yes	-2.18466	0.0417789	0	3	2	0	HRDE1mtHKAA	worm
Q19749	Q19749			Q19749	HRDE1-HRDE1mtHKAA	#NUM!		0	yes	-2.18701	0.0187919	0	2	3	1	HRDE1mtHKAA	worm
Q9XVS4	dao-5	Nucleolar protein dao-5	266845	Q9XVS4	HRDE1-N2	#NUM!		0	yes	-2.19554	0.0304928	0	0	1	2	N2	worm
Q17770	pdi-2	Protein disulfide-isomerase 2	180724	Q17770	HRDE1-HRDE1mt	#NUM!		0	yes	-2.20109	0.0227274	0	2	1	1	HRDE1mt	worm
O17694	ril-1	RNAi-Induced Longevity	179958	O17694	HRDE1-HRDE1mtHKAA	#NUM!		0	yes	-2.20345	0.0113256	0	3	2	0	HRDE1mtHKAA	worm
O44727	cpn-4	Calponin-homology (CH) domain-containing protein	172996	O44727	HRDE1-HRDE1mt	#NUM!		0	yes	-2.21194	0.0167471	0	2	1	0	HRDE1mt	worm
Q95PY8	cpsf-3	Cleavage and Polyadenylation Specificity Factor	178285	Q95PY8	HRDE1-HRDE1mt	#NUM!		0	yes	-2.21381	0.0264287	0	3	2	1	HRDE1mt	worm
G5ECL3	prp-21	uncharacterized protein	173440	G5ECL3	HRDE1-HRDE1mtHKAA	#NUM!		0	yes	-2.21641	0.0225042	0	1	2	0	HRDE1mtHKAA	worm
Q2L6W9	sax-1	Serine/threonine-protein kinase sax-1	180655	Q2L6W9	HRDE1-HRDE1mtHKAA	#NUM!		0	yes	-2.22167	0.0137326	0	1	2	0	HRDE1mtHKAA	worm
O62146	F09B12.3	Putative phospholipase B-like 2	181605	O62146	HRDE1-HRDE1mtHKAA	#NUM!		0	yes	-2.23106	0.0401325	0	3	2	0	HRDE1mtHKAA	worm
Q18947	ule-3	Uterine Lumin Expressed/locailized	179497	Q18947	HRDE1-HRDE1mt	#NUM!		0	yes	-2.25158	0.0311794	0	2	0	1	HRDE1mt	worm
O17514	mes-2	Histone-lysine N-methyltransferase mes-2	175096	O17514	HRDE1-HRDE1mtHKAA	#NUM!		0	yes	-2.25952	0.0423358	0	2	3	1	HRDE1mtHKAA	worm
Q95PY8	cpsf-3	Cleavage and Polyadenylation Specificity Factor	178285	Q95PY8	HRDE1-HRDE1mtHKAA	#NUM!		0	yes	-2.2903	0.0449794	0	3	2	1	HRDE1mtHKAA	worm
Q9TXR4	msh-2	DNA_MISMATCH_REPAIR_2 domain-containing protein	171938	Q9TXR4	HRDE1-HRDE1mt	#NUM!		0	yes	-2.2931	0.0100671	0	2	3	1	HRDE1mt	worm
Q93595	F26A3.1	Lipid droplet-associated hydrolase	172522	Q93595	HRDE1-HRDE1mtHKAA	#NUM!		0	yes	-2.29907	0.0248788	0	2	2	0	HRDE1mtHKAA	worm
Q9BKU4	phb-1	Mitochondrial prohibitin complex protein 1	171768	Q9BKU4	HRDE1-HRDE1mtHKAA	#NUM!		0	yes	-2.30819	0.0315294	0	1	2	0	HRDE1mtHKAA	worm
Q20748	atad-3	ATPase family AAA domain-containing protein 3	174590	Q20748	HRDE1-HRDE1mt	#NUM!		0	yes	-2.3194	0.0117508	0	2	2	1	HRDE1mt	worm
O44897	haf-9	ABC transmembrane type-1 domain-containing protein	172288	O44897	HRDE1-N2	#NUM!		0	yes	-2.32443	0.0476513	0	3	1	2	N2	worm
Q09444	Q09444			Q09444	HRDE1-HRDE1mt	#NUM!		0	yes	-2.33093	0.0306762	0	2	3	1	HRDE1mt	worm
G5EDY2	wars-1	Tryptophanyl-tRNA synthetase	180231	G5EDY2	HRDE1-HRDE1mt	#NUM!		0	yes	-2.34051	0.034632	0	2	1	1	HRDE1mt	worm
Q20676	pccb-1	Propionyl Coenzyme A Carboxylase Beta subunit	180596	Q20676	HRDE1-HRDE1mt	#NUM!		0	yes	-2.35268	0.0210186	0	3	2	1	HRDE1mt	worm
P04970	gpd-1	Glyceraldehyde-3-phosphate dehydrogenase 1	174603	P04970	HRDE1-N2	#NUM!		0	yes	-2.35372	0.037685	0	3	3	2	N2	worm
P90788	D2030.2	Uncharacterized protein	172511	P90788	HRDE1-HRDE1mtHKAA	#NUM!		0	yes	-2.35655	0.0105262	0	2	3	0	HRDE1mtHKAA	worm
A0A3B1E616	A0A3B1E616			A0A3B1E616	HRDE1-HRDE1mt	#NUM!		0	yes	-2.35992	0.0488453	0	2	1	0	HRDE1mt	worm
Q9XUV0	pbs-5	Proteasome subunit pbs-5	173334	Q9XUV0	HRDE1-HRDE1mtHKAA	#NUM!		0	yes	-2.36111	0.0135158	0	1	2	0	HRDE1mtHKAA	worm
Q27527	enol-1	Enolase	174423	Q27527	HRDE1-HRDE1mt	#NUM!		0	yes	-2.3836	0.0392583	0	2	0	1	HRDE1mt	worm
Q95QV8	tiar-1	RRM domain-containing protein	173967	Q95QV8	HRDE1-HRDE1mtHKAA	#NUM!		0	yes	-2.39014	0.0103733	0	2	3	1	HRDE1mtHKAA	worm
Q95YC6	C45B2.1	Uncharacterized protein	180878	Q95YC6	HRDE1-N2	#NUM!		0	yes	-2.39961	0.0395881	0	2	2	2	N2	worm
H9G2T4	idh-1	Isocitrate dehydrogenase [NADP]	177775	H9G2T4	HRDE1-HRDE1mt	#NUM!		0	yes	-2.40314	0.0491835	0	2	1	0	HRDE1mt	worm
Q95YC6	C45B2.1	Uncharacterized protein	180878	Q95YC6	HRDE1-HRDE1mt	#NUM!		0	yes	-2.42762	0.0244827	0	2	2	2	HRDE1mt	worm
Q09511	rsp-4	putative splicing factor, arginine/serine-rich 4	173915	Q09511	HRDE1-HRDE1mt	#NUM!		0	yes	-2.44297	0.0423377	0	2	0	1	HRDE1mt	worm
Q9TXR4	msh-2	DNA_MISMATCH_REPAIR_2 domain-containing protein	171938	Q9TXR4	HRDE1-HRDE1mtHKAA	#NUM!		0	yes	-2.46072	0.0380404	0	2	3	1	HRDE1mtHKAA	worm
O17403	cpsf-2	putative cleavage and polyadenylation specificity factor subunit 2	179103	O17403	HRDE1-HRDE1mt	#NUM!		0	yes	-2.47734	0.0261073	0	3	3	1	HRDE1mt	worm
Q9N3L4	Q9N3L4			Q9N3L4	HRDE1-HRDE1mt	#NUM!		0	yes	-2.48388	0.0161001	0	2	3	0	HRDE1mt	worm
O17915	ran-1	GTP-binding nuclear protein ran-1	176503	O17915	HRDE1-HRDE1mt	#NUM!		0	yes	-2.51777	0.0480032	0	2	1	1	HRDE1mt	worm
O44144	perm-4	PERMeable eggshell	176932	O44144	HRDE1mtHKAA-N2	#NUM!		0	yes	-2.52605	0.046813	1	1	0	2	N2	worm
Q95YC6	C45B2.1	Uncharacterized protein	180878	Q95YC6	HRDE1-HRDE1mtHKAA	#NUM!		0	yes	-2.53581	0.044889	0	2	2	2	HRDE1mtHKAA	worm
P52713	alh-8	putative methylmalonate-semialdehyde dehydrogenase [acylating], mitochondrial	174800	P52713	HRDE1-HRDE1mtHKAA	#NUM!		0	yes	-2.60864	0.0320799	0	3	3	0	HRDE1mtHKAA	worm
Q19584	ufd-1	Ubiquitin fusion degradation protein 1 homolog	3565860	Q19584	HRDE1-HRDE1mtHKAA	#NUM!		0	yes	-2.64334	0.0290077	0	2	2	1	HRDE1mtHKAA	worm
P52713	alh-8	putative methylmalonate-semialdehyde dehydrogenase [acylating], mitochondrial	174800	P52713	HRDE1-HRDE1mt	#NUM!		0	yes	-2.65147	0.0189424	0	3	3	0	HRDE1mt	worm
O02101	swsn-2.2	SWI/SNF chromatin-remodeling accessory subunit 2	172018	O02101	HRDE1-HRDE1mtHKAA	#NUM!		0	yes	-2.65569	0.0254951	0	2	2	1	HRDE1mtHKAA	worm
O45148	dlst-1	Dihydrolipoyllysine-residue succinyltransferase component of 2-oxoglutarate dehydrogenase complex, mitochondrial	179063	O45148	HRDE1-HRDE1mt	#NUM!		0	yes	-2.66618	0.0290243	0	2	2	1	HRDE1mt	worm
Q22993	pmt-2	Phosphoethanolamine N-methyltransferase 2	178854	Q22993	HRDE1-HRDE1mt	#NUM!		0	yes	-2.68442	0.0294413	0	3	2	3	HRDE1mt	worm
G5EDF7	sek-1	Dual specificity mitogen-activated protein kinase kinase sek-1	181043	G5EDF7	HRDE1-HRDE1mt	#NUM!		0	yes	-2.7021	0.0138578	0	3	3	2	HRDE1mt	worm
Q8MXF1	Q8MXF1			Q8MXF1	HRDE1-HRDE1mt	#NUM!		0	yes	-2.7294	0.0210707	0	2	1	1	HRDE1mt	worm
Q20780	alh-1	Aldedh domain-containing protein	175691	Q20780	HRDE1-HRDE1mt	#NUM!		0	yes	-2.73821	0.0248005	0	3	3	2	HRDE1mt	worm
A0A1N7SYP3	vab-10	GAR domain-containing protein	173058	A0A1N7SYP3	HRDE1-HRDE1mtHKAA	#NUM!		0	yes	-2.75191	0.0412383	0	1	2	0	HRDE1mtHKAA	worm
Q20780	alh-1	Aldedh domain-containing protein	175691	Q20780	HRDE1-HRDE1mtHKAA	#NUM!		0	yes	-2.77196	0.0292952	0	3	3	2	HRDE1mtHKAA	worm
P53014	mlc-3	EF-hand domain-containing protein;Myosin, essential light chain	175768	P53014	HRDE1-HRDE1mtHKAA	#NUM!		0	yes	-2.8069	0.0480641	0	0	2	1	HRDE1mtHKAA	worm
Q9N4J2	Q9N4J2			Q9N4J2	HRDE1-HRDE1mtHKAA	#NUM!		0	yes	-2.86788	0.0140203	0	0	3	0	HRDE1mtHKAA	worm
G5EEK3	noca-1	Non-centrosomal microtubule array protein 1	3565610	G5EEK3	HRDE1-HRDE1mt	#NUM!		0	yes	-2.90045	0.0285953	0	2	2	0	HRDE1mt	worm
Q93595	F26A3.1	Lipid droplet-associated hydrolase	172522	Q93595	HRDE1-HRDE1mt	#NUM!		0	yes	-2.93134	0.0292885	0	2	2	0	HRDE1mt	worm
O17921	tbb-1	Tubulin beta chain	176501	O17921	HRDE1-HRDE1mtHKAA	#NUM!		0	yes	-2.98627	0.0225149	0	3	2	1	HRDE1mtHKAA	worm
O44897	haf-9	ABC transmembrane type-1 domain-containing protein	172288	O44897	HRDE1-HRDE1mt	#NUM!		0	yes	-3.05405	0.0317863	0	3	1	2	HRDE1mt	worm
P90900	ifa-4	Intermediate filament protein ifa-4	180765	P90900	HRDE1mt-N2	#NUM!		0	yes	-3.07562	0.029806	1	0	1	3	N2	worm
G5EDF7	sek-1	Dual specificity mitogen-activated protein kinase kinase sek-1	181043	G5EDF7	HRDE1-HRDE1mtHKAA	#NUM!		0	yes	-3.0957	0.026838	0	3	3	2	HRDE1mtHKAA	worm
O17921	tbb-1	Tubulin beta chain	176501	O17921	HRDE1-HRDE1mt	#NUM!		0	yes	-3.10479	0.0147519	0	3	2	1	HRDE1mt	worm
Q19584	ufd-1	Ubiquitin fusion degradation protein 1 homolog	3565860	Q19584	HRDE1-HRDE1mt	#NUM!		0	yes	-3.16514	0.0360124	0	2	2	1	HRDE1mt	worm
Q19991	F33H1.4	Uncharacterized protein	174580	Q19991	HRDE1-HRDE1mtHKAA	#NUM!		0	yes	-3.18525	0.0453646	0	0	3	1	HRDE1mtHKAA	worm
O45148	dlst-1	Dihydrolipoyllysine-residue succinyltransferase component of 2-oxoglutarate dehydrogenase complex, mitochondrial	179063	O45148	HRDE1-HRDE1mtHKAA	#NUM!		0	yes	-3.18921	0.0331071	0	2	2	1	HRDE1mtHKAA	worm
O17403	cpsf-2	putative cleavage and polyadenylation specificity factor subunit 2	179103	O17403	HRDE1-HRDE1mtHKAA	#NUM!		0	yes	-3.19591	0.0443626	0	3	3	1	HRDE1mtHKAA	worm
Q9TZL8	pfk-1.1	ATP-dependent 6-phosphofructokinase 1	180583	Q9TZL8	HRDE1-HRDE1mtHKAA	#NUM!		0	yes	-3.19793	0.0483691	0	1	3	0	HRDE1mtHKAA	worm
G5EEK3	noca-1	Non-centrosomal microtubule array protein 1	3565610	G5EEK3	HRDE1-HRDE1mtHKAA	#NUM!		0	yes	-3.23222	0.0285196	0	2	2	0	HRDE1mtHKAA	worm
O62146	F09B12.3	Putative phospholipase B-like 2	181605	O62146	HRDE1-HRDE1mt	#NUM!		0	yes	-3.23751	0.0146959	0	3	2	0	HRDE1mt	worm
O17694	ril-1	RNAi-Induced Longevity	179958	O17694	HRDE1-HRDE1mt	#NUM!		0	yes	-3.24596	0.0227558	0	3	2	0	HRDE1mt	worm
Q09444	Q09444			Q09444	HRDE1-HRDE1mtHKAA	#NUM!		0	yes	-3.25633	0.0190241	0	2	3	1	HRDE1mtHKAA	worm
P04970	gpd-1	Glyceraldehyde-3-phosphate dehydrogenase 1	174603	P04970	HRDE1-HRDE1mt	#NUM!		0	yes	-3.27341	0.0257578	0	3	3	2	HRDE1mt	worm
G5ECF6	F07B7.2	Uncharacterized protein	179263	G5ECF6	HRDE1-HRDE1mt	#NUM!		0	yes	-3.27897	0.0173847	0	3	3	0	HRDE1mt	worm
G5EDE8	ile-1	L-type lectin-like domain-containing protein	172799	G5EDE8	HRDE1-HRDE1mt	#NUM!		0	yes	-3.30425	0.0478621	0	3	2	0	HRDE1mt	worm
Q20363	sip-1	Stress-induced protein 1	176471	Q20363	HRDE1-HRDE1mtHKAA	#NUM!		0	yes	-3.4094	0.0444116	0	2	3	1	HRDE1mtHKAA	worm
Q9N3L4	Q9N3L4			Q9N3L4	HRDE1-HRDE1mtHKAA	#NUM!		0	yes	-3.42149	0.034271	0	2	3	0	HRDE1mtHKAA	worm
Q11193	sor-3	Sop-2-related protein 3	180391	Q11193	HRDE1-HRDE1mt	#NUM!		0	yes	-3.42682	0.0412895	0	3	3	0	HRDE1mt	worm
Q9Y041	hgo-1	Homogentisate 1,2-dioxygenase	172726	Q9Y041	HRDE1-HRDE1mtHKAA	#NUM!		0	yes	-3.44407	0.0163412	0	3	3	0	HRDE1mtHKAA	worm
H2L0I6	Y67D8A.2	Phosphorylase b kinase regulatory subunit	177092	H2L0I6	HRDE1-HRDE1mtHKAA	#NUM!		0	yes	-3.44416	0.0356227	0	3	3	0	HRDE1mtHKAA	worm
P04970	gpd-1	Glyceraldehyde-3-phosphate dehydrogenase 1	174603	P04970	HRDE1-HRDE1mtHKAA	#NUM!		0	yes	-3.44481	0.0166028	0	3	3	2	HRDE1mtHKAA	worm
Q11193	sor-3	Sop-2-related protein 3	180391	Q11193	HRDE1-HRDE1mtHKAA	#NUM!		0	yes	-3.51498	0.013671	0	3	3	0	HRDE1mtHKAA	worm
H2L0I6	Y67D8A.2	Phosphorylase b kinase regulatory subunit	177092	H2L0I6	HRDE1-HRDE1mt	#NUM!		0	yes	-3.5595	0.0362541	0	3	3	0	HRDE1mt	worm
Q21799	R07B7.8	Lipase_GDSL domain-containing protein	187657	Q21799	HRDE1mtHKAA-N2	#NUM!		0	yes	-3.67696	0.0192473	1	1	0	2	N2	worm
Q9Y041	hgo-1	Homogentisate 1,2-dioxygenase	172726	Q9Y041	HRDE1-HRDE1mt	#NUM!		0	yes	-3.8313	0.0206136	0	3	3	0	HRDE1mt	worm
G5ECF6	F07B7.2	Uncharacterized protein	179263	G5ECF6	HRDE1-HRDE1mtHKAA	#NUM!		0	yes	-3.90705	0.0258386	0	3	3	0	HRDE1mtHKAA	worm
Q20011	nlp-24	Neuropeptide-Like Protein	179594	Q20011	HRDE1-HRDE1mt	#NUM!		0	yes	-3.94525	0.0213274	0	3	0	0	HRDE1mt	worm
Q9XWS6	Y62H9A.5	Uncharacterized protein	181364	Q9XWS6	HRDE1mtHKAA-N2	#NUM!		0	yes	-4.06741	0.041272	2	0	0	3	N2	worm
Q9XWS6	Y62H9A.5	Uncharacterized protein	181364	Q9XWS6	HRDE1mt-N2	#NUM!		0	yes	-4.1255	0.0167421	2	0	0	3	N2	worm
P34335	C14B9.8	Phosphorylase b kinase regulatory subunit;putative phosphorylase b kinase regulatory subunit alpha	176149	P34335	HRDE1-HRDE1mtHKAA	#NUM!		0	yes	-4.16657	0.0269175	0	3	3	0	HRDE1mtHKAA	worm
P34335	C14B9.8	Phosphorylase b kinase regulatory subunit;putative phosphorylase b kinase regulatory subunit alpha	176149	P34335	HRDE1-HRDE1mt	#NUM!		0	yes	-4.18042	0.0314487	0	3	3	0	HRDE1mt	worm
Q960A1	gad-3	putative aldehyde oxidase gad-3	24104108	Q960A1	HRDE1-N2	#NUM!		0	yes	-4.39509	0.0307408	0	3	1	2	N2	worm
O17587	rpoa-12	DNA-directed RNA polymerase subunit	182648	O17587	HRDE1-HRDE1mtHKAA	#NUM!		0	yes	-4.51567	0.0295516	0	1	3	0	HRDE1mtHKAA	worm
Q9N3H4	Y53G8AL.1	FHA domain-containing protein	190231	Q9N3H4	HRDE1-N2	#NUM!		0	yes	-4.91945	0.0391787	0	3	1	3	N2	worm
Q9XWT4	Y62H9A.4	Uncharacterized protein	190461	Q9XWT4	HRDE1mtHKAA-N2	#NUM!		0	yes	-4.99885	0.0240605	2	0	0	3	N2	worm
Q9XWT4	Y62H9A.4	Uncharacterized protein	190461	Q9XWT4	HRDE1mt-N2	#NUM!		0	yes	-5.05694	0.0426615	2	0	0	3	N2	worm
Q9N3H4	Y53G8AL.1	FHA domain-containing protein	190231	Q9N3H4	HRDE1-HRDE1mt	#NUM!		0	yes	-5.26158	0.0446803	0	3	1	3	HRDE1mt	worm
Q9XWT3	ule-5	Uterine Lumin Expressed/locailized	181365	Q9XWT3	HRDE1mtHKAA-N2	#NUM!		0	yes	-5.69603	0.0406373	2	3	0	3	N2	worm
Q93289	C27D8.2	BACK domain-containing protein	178225	Q93289	HRDE1-N2	#NUM!		0	yes	-5.90837	0.0455344	0	3	3	3	N2	worm
Q93289	C27D8.2	BACK domain-containing protein	178225	Q93289	HRDE1-HRDE1mtHKAA	#NUM!		0	yes	-5.99127	0.0240955	0	3	3	3	HRDE1mtHKAA	worm
Q93289	C27D8.2	BACK domain-containing protein	178225	Q93289	HRDE1-HRDE1mt	#NUM!		0	yes	-6.11485	0.0131369	0	3	3	3	HRDE1mt	worm
U4PAR2	F15E6.9	Uncharacterized protein	177194	U4PAR2	HRDE1-HRDE1mtHKAA	#NUM!		0	yes	-6.73072	0.0445493	0	1	3	0	HRDE1mtHKAA	worm
Q9NA33	Y73F8A.26	Uncharacterized protein	178435	Q9NA33	HRDE1mt-N2	#NUM!		0	yes	-7.0228	0.0280435	2	0	3	3	N2	worm
Q960A1	gad-3	putative aldehyde oxidase gad-3	24104108	Q960A1	HRDE1-HRDE1mt	#NUM!		0	yes	-7.50487	0.0497873	0	3	1	2	HRDE1mt	worm
