# Supplementary material for: HRDE-2 drives small RNA specificity for the nuclear Argonaute protein HRDE-1
Source: Nat Commun. 2024 Feb 1;15:957. doi: 10.1038/s41467-024-45245-8 (PMC10834429; doi:10.1038/s41467-024-45245-8)
Supplement: Supplementary file 9 — Supplementary Data 6 [file 41467_2024_45245_MOESM9_ESM.xlsx]

## Sheet: Table summary
Supplementary Data 6. mRNA expression in hrde-1(tm1200) and hrde-2(qe20) mutant animals.
Sheet 1	Table summary
Sheet 2	mRNAs significantly down-regulated in hrde-1(tm1200) mutant animals at 20ºC
Sheet 3	mRNAs significantly up-regulated in hrde-1(tm1200) mutant animals at 20ºC
Sheet 4	mRNAs significantly down-regulated in hrde-2(qe20) mutant animals at 20ºC
Sheet 5	mRNAs significantly up-regulated in hrde-2(qe20) mutant animals at 20ºC
Sheet 6	WAGO class and sperm class genes with significantly up-regulated mRNA and significantly reduced HRDE-1 binding in hrde-2 mtuant animals at 20ºC

## Sheet: hrde-1 down
Supplementary Data 6, Sheet 2. mRNAs significantly down-regulated in hrde-1(tm1200) mutant animals at 20ºC
Note: adjusted p-values were calculated by Deseq2 using the Benjamini and Hochberg multiple comparisons adjustment.
Gene name	Sample 1	Sample 2	log2FoldChange	adjusted p-value
WBGene00013947	wild-type	hrde-1(tm1200)	-10.3927	8.04807e-11
WBGene00013946	wild-type	hrde-1(tm1200)	-9.55854	3.47194e-09
WBGene00001581	wild-type	hrde-1(tm1200)	-4.92969	3.3788e-42
WBGene00011611	wild-type	hrde-1(tm1200)	-3.97885	0.000300745
WBGene00021581	wild-type	hrde-1(tm1200)	-3.10594	0.00634421
WBGene00194682	wild-type	hrde-1(tm1200)	-3.03808	0.00189341
WBGene00021412	wild-type	hrde-1(tm1200)	-2.93116	0.0411365
WBGene00017678	wild-type	hrde-1(tm1200)	-2.92327	3.11331e-10
WBGene00012018	wild-type	hrde-1(tm1200)	-2.8454	1.01194e-17
WBGene00011613	wild-type	hrde-1(tm1200)	-2.79387	0.0124728
WBGene00011198	wild-type	hrde-1(tm1200)	-2.51212	1.84854e-12
WBGene00022205	wild-type	hrde-1(tm1200)	-2.50557	0.00263806
WBGene00011607	wild-type	hrde-1(tm1200)	-2.37995	0.00578414
WBGene00022206	wild-type	hrde-1(tm1200)	-2.30658	0.00034733
WBGene00016274	wild-type	hrde-1(tm1200)	-2.26497	2.9304e-09
WBGene00022227	wild-type	hrde-1(tm1200)	-2.25383	0.0363023
WBGene00014307	wild-type	hrde-1(tm1200)	-2.1363	2.37704e-08
WBGene00010034	wild-type	hrde-1(tm1200)	-2.13492	1.75385e-05
WBGene00001158	wild-type	hrde-1(tm1200)	-1.81969	0.000758663
WBGene00018343	wild-type	hrde-1(tm1200)	-1.80767	3.28034e-06
WBGene00022203	wild-type	hrde-1(tm1200)	-1.67074	1.58105e-06
WBGene00003095	wild-type	hrde-1(tm1200)	-1.60978	0.00663693
WBGene00022219	wild-type	hrde-1(tm1200)	-1.51888	0.0107374
WBGene00014003	wild-type	hrde-1(tm1200)	-1.51734	0.000305699
WBGene00219849	wild-type	hrde-1(tm1200)	-1.46824	0.0166498
WBGene00014309	wild-type	hrde-1(tm1200)	-1.4669	7.05143e-06
WBGene00022211	wild-type	hrde-1(tm1200)	-1.44718	0.00245036
WBGene00219700	wild-type	hrde-1(tm1200)	-1.33945	0.0256337
WBGene00007892	wild-type	hrde-1(tm1200)	-1.3298	0.0197864
WBGene00007857	wild-type	hrde-1(tm1200)	-1.28733	0.000284119
WBGene00018393	wild-type	hrde-1(tm1200)	-1.23756	0.0259415
WBGene00017594	wild-type	hrde-1(tm1200)	-1.2095	0.0103491
WBGene00002055	wild-type	hrde-1(tm1200)	-1.19423	0.016177
WBGene00011668	wild-type	hrde-1(tm1200)	-1.18885	0.0158462
WBGene00014136	wild-type	hrde-1(tm1200)	-1.15113	0.0495012
WBGene00019167	wild-type	hrde-1(tm1200)	-1.13709	0.0153457
WBGene00022645	wild-type	hrde-1(tm1200)	-1.0744	0.0359328
WBGene00044638	wild-type	hrde-1(tm1200)	-1.06045	0.0355997
WBGene00021335	wild-type	hrde-1(tm1200)	-1.03805	0.00487581
WBGene00018723	wild-type	hrde-1(tm1200)	-1.02901	0.0216408
WBGene00000539	wild-type	hrde-1(tm1200)	-1.01891	0.0286225
WBGene00007624	wild-type	hrde-1(tm1200)	-1.00987	0.00594422
WBGene00010436	wild-type	hrde-1(tm1200)	-1.0024	0.0443163
WBGene00013726	wild-type	hrde-1(tm1200)	-0.991296	0.0286225
WBGene00009686	wild-type	hrde-1(tm1200)	-0.984947	0.0143932
WBGene00000067	wild-type	hrde-1(tm1200)	-0.937688	0.044996
WBGene00009367	wild-type	hrde-1(tm1200)	-0.922222	0.0320248
WBGene00003093	wild-type	hrde-1(tm1200)	-0.846014	0.0206252
WBGene00011054	wild-type	hrde-1(tm1200)	-0.839298	0.019838
WBGene00011155	wild-type	hrde-1(tm1200)	-0.778622	0.0237534
WBGene00009898	wild-type	hrde-1(tm1200)	-0.750021	0.0279284
WBGene00011883	wild-type	hrde-1(tm1200)	-0.691101	0.046268
		hrde-1(tm1200)- 20ºC
		hrde-1(tm1200)- 20ºC
		hrde-1(tm1200)- 20ºC
		hrde-1(tm1200)- 20ºC
		hrde-1(tm1200)- 20ºC
		hrde-1(tm1200)- 20ºC
		hrde-1(tm1200)- 20ºC
		hrde-1(tm1200)- 20ºC
		hrde-1(tm1200)- 20ºC
		hrde-1(tm1200)- 20ºC
		hrde-1(tm1200)- 20ºC
		hrde-1(tm1200)- 20ºC
		hrde-1(tm1200)- 20ºC
		hrde-1(tm1200)- 20ºC
		hrde-1(tm1200)- 20ºC
		hrde-1(tm1200)- 20ºC
		hrde-1(tm1200)- 20ºC
		hrde-1(tm1200)- 20ºC
		hrde-1(tm1200)- 20ºC
		hrde-1(tm1200)- 20ºC
		hrde-1(tm1200)- 20ºC
		hrde-1(tm1200)- 20ºC
		hrde-1(tm1200)- 20ºC
		hrde-1(tm1200)- 20ºC
		hrde-1(tm1200)- 20ºC
		hrde-1(tm1200)- 20ºC
		hrde-1(tm1200)- 20ºC
		hrde-1(tm1200)- 20ºC
		hrde-1(tm1200)- 20ºC
		hrde-1(tm1200)- 20ºC
		hrde-1(tm1200)- 20ºC
		hrde-1(tm1200)- 20ºC
		hrde-1(tm1200)- 20ºC
		hrde-1(tm1200)- 20ºC
		hrde-1(tm1200)- 20ºC
		hrde-1(tm1200)- 20ºC
		hrde-1(tm1200)- 20ºC
		hrde-1(tm1200)- 20ºC
		hrde-1(tm1200)- 20ºC
		hrde-1(tm1200)- 20ºC
		hrde-1(tm1200)- 20ºC
		hrde-1(tm1200)- 20ºC
		hrde-1(tm1200)- 20ºC
		hrde-1(tm1200)- 20ºC
		hrde-1(tm1200)- 20ºC
		hrde-1(tm1200)- 20ºC
		hrde-1(tm1200)- 20ºC
		hrde-1(tm1200)- 20ºC
		hrde-1(tm1200)- 20ºC
		hrde-1(tm1200)- 20ºC
		hrde-1(tm1200)- 20ºC
		hrde-1(tm1200)- 20ºC
		hrde-1(tm1200)- 20ºC
		hrde-1(tm1200)- 20ºC
		hrde-1(tm1200)- 20ºC
		hrde-1(tm1200)- 20ºC
		hrde-1(tm1200)- 20ºC
		hrde-1(tm1200)- 20ºC
		hrde-1(tm1200)- 20ºC
		hrde-1(tm1200)- 20ºC
		hrde-1(tm1200)- 20ºC
		hrde-1(tm1200)- 20ºC
		hrde-1(tm1200)- 20ºC
		hrde-1(tm1200)- 20ºC
		hrde-1(tm1200)- 20ºC
		hrde-1(tm1200)- 20ºC
		hrde-1(tm1200)- 20ºC
		hrde-1(tm1200)- 20ºC
		hrde-1(tm1200)- 20ºC
		hrde-1(tm1200)- 20ºC
		hrde-1(tm1200)- 20ºC
		hrde-1(tm1200)- 20ºC
		hrde-1(tm1200)- 20ºC
		hrde-1(tm1200)- 20ºC
		hrde-1(tm1200)- 20ºC
		hrde-1(tm1200)- 20ºC
		hrde-1(tm1200)- 20ºC
		hrde-1(tm1200)- 20ºC
		hrde-1(tm1200)- 20ºC
		hrde-1(tm1200)- 20ºC
		hrde-1(tm1200)- 20ºC
		hrde-1(tm1200)- 20ºC
		hrde-1(tm1200)- 20ºC
		hrde-1(tm1200)- 20ºC
		hrde-1(tm1200)- 20ºC
		hrde-1(tm1200)- 20ºC
		hrde-1(tm1200)- 20ºC
		hrde-1(tm1200)- 20ºC
		hrde-1(tm1200)- 20ºC
		hrde-1(tm1200)- 20ºC
		hrde-1(tm1200)- 20ºC
		hrde-1(tm1200)- 20ºC
		hrde-1(tm1200)- 20ºC
		hrde-1(tm1200)- 20ºC
		hrde-1(tm1200)- 20ºC
		hrde-1(tm1200)- 20ºC
		hrde-1(tm1200)- 20ºC
		hrde-1(tm1200)- 20ºC
		hrde-1(tm1200)- 20ºC
		hrde-1(tm1200)- 20ºC
		hrde-1(tm1200)- 20ºC
		hrde-1(tm1200)- 20ºC
		hrde-1(tm1200)- 20ºC
		hrde-1(tm1200)- 20ºC
		hrde-1(tm1200)- 20ºC
		hrde-1(tm1200)- 20ºC
		hrde-1(tm1200)- 20ºC
		hrde-1(tm1200)- 20ºC
		hrde-1(tm1200)- 20ºC
		hrde-1(tm1200)- 20ºC
		hrde-1(tm1200)- 20ºC
		hrde-1(tm1200)- 20ºC
		hrde-1(tm1200)- 20ºC
		hrde-1(tm1200)- 20ºC
		hrde-1(tm1200)- 20ºC
		hrde-1(tm1200)- 20ºC
		hrde-1(tm1200)- 20ºC
		hrde-1(tm1200)- 20ºC
		hrde-1(tm1200)- 20ºC
		hrde-1(tm1200)- 20ºC
		hrde-1(tm1200)- 20ºC
		hrde-1(tm1200)- 20ºC
		hrde-1(tm1200)- 20ºC
		hrde-1(tm1200)- 20ºC
		hrde-1(tm1200)- 20ºC
		hrde-1(tm1200)- 20ºC
		hrde-1(tm1200)- 20ºC
		hrde-1(tm1200)- 20ºC
		hrde-1(tm1200)- 20ºC
		hrde-1(tm1200)- 20ºC
		hrde-1(tm1200)- 20ºC
		hrde-1(tm1200)- 20ºC
		hrde-1(tm1200)- 20ºC
		hrde-1(tm1200)- 20ºC
		hrde-1(tm1200)- 20ºC
		hrde-1(tm1200)- 20ºC
		hrde-1(tm1200)- 20ºC
		hrde-1(tm1200)- 20ºC
		hrde-1(tm1200)- 20ºC
		hrde-1(tm1200)- 20ºC
		hrde-1(tm1200)- 20ºC
		hrde-1(tm1200)- 20ºC
		hrde-1(tm1200)- 20ºC
		hrde-1(tm1200)- 20ºC
		hrde-1(tm1200)- 20ºC
		hrde-1(tm1200)- 20ºC
		hrde-1(tm1200)- 20ºC
		hrde-1(tm1200)- 20ºC
		hrde-1(tm1200)- 20ºC
		hrde-1(tm1200)- 20ºC
		hrde-1(tm1200)- 20ºC
		hrde-1(tm1200)- 20ºC
		hrde-1(tm1200)- 20ºC
		hrde-1(tm1200)- 20ºC
		hrde-1(tm1200)- 20ºC
		hrde-1(tm1200)- 20ºC
		hrde-1(tm1200)- 20ºC
		hrde-1(tm1200)- 20ºC
		hrde-1(tm1200)- 20ºC
		hrde-1(tm1200)- 20ºC
		hrde-1(tm1200)- 20ºC
		hrde-1(tm1200)- 20ºC
		hrde-1(tm1200)- 20ºC
		hrde-1(tm1200)- 20ºC
		hrde-1(tm1200)- 20ºC
		hrde-1(tm1200)- 20ºC
		hrde-1(tm1200)- 20ºC
		hrde-1(tm1200)- 20ºC
		hrde-1(tm1200)- 20ºC
		hrde-1(tm1200)- 20ºC
		hrde-1(tm1200)- 20ºC
		hrde-1(tm1200)- 20ºC
		hrde-1(tm1200)- 20ºC
		hrde-1(tm1200)- 20ºC
		hrde-1(tm1200)- 20ºC
		hrde-1(tm1200)- 20ºC
		hrde-1(tm1200)- 20ºC
		hrde-1(tm1200)- 20ºC
		hrde-1(tm1200)- 20ºC
		hrde-1(tm1200)- 20ºC
		hrde-1(tm1200)- 20ºC
		hrde-1(tm1200)- 20ºC
		hrde-1(tm1200)- 20ºC
		hrde-1(tm1200)- 20ºC
		hrde-1(tm1200)- 20ºC
		hrde-1(tm1200)- 20ºC
		hrde-1(tm1200)- 20ºC
		hrde-1(tm1200)- 20ºC
		hrde-1(tm1200)- 20ºC
		hrde-1(tm1200)- 20ºC
		hrde-1(tm1200)- 20ºC
		hrde-1(tm1200)- 20ºC
		hrde-1(tm1200)- 20ºC
		hrde-1(tm1200)- 20ºC
		hrde-1(tm1200)- 20ºC
		hrde-1(tm1200)- 20ºC
		hrde-1(tm1200)- 20ºC
		hrde-1(tm1200)- 20ºC
		hrde-1(tm1200)- 20ºC
		hrde-1(tm1200)- 20ºC
		hrde-1(tm1200)- 20ºC
		hrde-1(tm1200)- 20ºC
		hrde-1(tm1200)- 20ºC
		hrde-1(tm1200)- 20ºC
		hrde-1(tm1200)- 20ºC
		hrde-1(tm1200)- 20ºC
		hrde-1(tm1200)- 20ºC
		hrde-1(tm1200)- 20ºC
		hrde-1(tm1200)- 20ºC
		hrde-1(tm1200)- 20ºC
		hrde-1(tm1200)- 20ºC
		hrde-1(tm1200)- 20ºC
		hrde-1(tm1200)- 20ºC
		hrde-1(tm1200)- 20ºC
		hrde-1(tm1200)- 20ºC
		hrde-1(tm1200)- 20ºC
		hrde-1(tm1200)- 20ºC
		hrde-1(tm1200)- 20ºC
		hrde-1(tm1200)- 20ºC
		hrde-1(tm1200)- 20ºC
		hrde-1(tm1200)- 20ºC
		hrde-1(tm1200)- 20ºC
		hrde-1(tm1200)- 20ºC
		hrde-1(tm1200)- 20ºC
		hrde-1(tm1200)- 20ºC
		hrde-1(tm1200)- 20ºC
		hrde-1(tm1200)- 20ºC
		hrde-1(tm1200)- 20ºC
		hrde-1(tm1200)- 20ºC
		hrde-1(tm1200)- 20ºC
		hrde-1(tm1200)- 20ºC
		hrde-1(tm1200)- 20ºC
		hrde-1(tm1200)- 20ºC
		hrde-1(tm1200)- 20ºC
		hrde-1(tm1200)- 20ºC
		hrde-1(tm1200)- 20ºC
		hrde-1(tm1200)- 20ºC
		hrde-1(tm1200)- 20ºC
		hrde-1(tm1200)- 20ºC
		hrde-1(tm1200)- 20ºC
		hrde-1(tm1200)- 20ºC
		hrde-1(tm1200)- 20ºC
		hrde-1(tm1200)- 20ºC
		hrde-1(tm1200)- 20ºC
		hrde-1(tm1200)- 20ºC
		hrde-1(tm1200)- 20ºC
		hrde-1(tm1200)- 20ºC
		hrde-1(tm1200)- 20ºC
		hrde-1(tm1200)- 20ºC
		hrde-1(tm1200)- 20ºC
		hrde-1(tm1200)- 20ºC
		hrde-1(tm1200)- 20ºC
		hrde-1(tm1200)- 20ºC
		hrde-1(tm1200)- 20ºC
		hrde-1(tm1200)- 20ºC
		hrde-1(tm1200)- 20ºC
		hrde-1(tm1200)- 20ºC
		hrde-1(tm1200)- 20ºC
		hrde-1(tm1200)- 20ºC
		hrde-1(tm1200)- 20ºC
		hrde-1(tm1200)- 20ºC
		hrde-1(tm1200)- 20ºC
		hrde-1(tm1200)- 20ºC
		hrde-1(tm1200)- 20ºC
		hrde-1(tm1200)- 20ºC
		hrde-1(tm1200)- 20ºC
		hrde-1(tm1200)- 20ºC
		hrde-1(tm1200)- 20ºC
		hrde-1(tm1200)- 20ºC
		hrde-1(tm1200)- 20ºC
		hrde-1(tm1200)- 20ºC
		hrde-1(tm1200)- 20ºC
		hrde-1(tm1200)- 20ºC
		hrde-1(tm1200)- 20ºC
		hrde-1(tm1200)- 20ºC
		hrde-1(tm1200)- 20ºC
		hrde-1(tm1200)- 20ºC
		hrde-1(tm1200)- 20ºC
		hrde-1(tm1200)- 20ºC
		hrde-1(tm1200)- 20ºC
		hrde-1(tm1200)- 20ºC
		hrde-1(tm1200)- 20ºC
		hrde-1(tm1200)- 20ºC
		hrde-1(tm1200)- 20ºC
		hrde-1(tm1200)- 20ºC
		hrde-1(tm1200)- 20ºC
		hrde-1(tm1200)- 20ºC
		hrde-1(tm1200)- 20ºC
		hrde-1(tm1200)- 20ºC
		hrde-1(tm1200)- 20ºC
		hrde-1(tm1200)- 20ºC
		hrde-1(tm1200)- 20ºC
		hrde-1(tm1200)- 20ºC
		hrde-1(tm1200)- 20ºC
		hrde-1(tm1200)- 20ºC
		hrde-1(tm1200)- 20ºC
		hrde-1(tm1200)- 20ºC
		hrde-1(tm1200)- 20ºC
		hrde-1(tm1200)- 20ºC
		hrde-1(tm1200)- 20ºC
		hrde-1(tm1200)- 20ºC
		hrde-1(tm1200)- 20ºC
		hrde-1(tm1200)- 20ºC
		hrde-1(tm1200)- 20ºC
		hrde-1(tm1200)- 20ºC
		hrde-1(tm1200)- 20ºC
		hrde-1(tm1200)- 20ºC
		hrde-1(tm1200)- 20ºC
		hrde-1(tm1200)- 20ºC
		hrde-1(tm1200)- 20ºC
		hrde-1(tm1200)- 20ºC
		hrde-1(tm1200)- 20ºC
		hrde-1(tm1200)- 20ºC
		hrde-1(tm1200)- 20ºC
		hrde-1(tm1200)- 20ºC
		hrde-1(tm1200)- 20ºC
		hrde-1(tm1200)- 20ºC
		hrde-1(tm1200)- 20ºC
		hrde-1(tm1200)- 20ºC
		hrde-1(tm1200)- 20ºC
		hrde-1(tm1200)- 20ºC
		hrde-1(tm1200)- 20ºC
		hrde-1(tm1200)- 20ºC
		hrde-1(tm1200)- 20ºC
		hrde-1(tm1200)- 20ºC
		hrde-1(tm1200)- 20ºC
		hrde-1(tm1200)- 20ºC
		hrde-1(tm1200)- 20ºC
		hrde-1(tm1200)- 20ºC
		hrde-1(tm1200)- 20ºC
		hrde-1(tm1200)- 20ºC
		hrde-1(tm1200)- 20ºC
		hrde-1(tm1200)- 20ºC
		hrde-1(tm1200)- 20ºC
		hrde-1(tm1200)- 20ºC
		hrde-1(tm1200)- 20ºC
		hrde-1(tm1200)- 20ºC
		hrde-1(tm1200)- 20ºC
		hrde-1(tm1200)- 20ºC
		hrde-1(tm1200)- 20ºC
		hrde-1(tm1200)- 20ºC
		hrde-1(tm1200)- 20ºC
		hrde-1(tm1200)- 20ºC
		hrde-1(tm1200)- 20ºC
		hrde-1(tm1200)- 20ºC
		hrde-1(tm1200)- 20ºC
		hrde-1(tm1200)- 20ºC
		hrde-1(tm1200)- 20ºC
		hrde-1(tm1200)- 20ºC
		hrde-1(tm1200)- 20ºC
		hrde-1(tm1200)- 20ºC
		hrde-1(tm1200)- 20ºC
		hrde-1(tm1200)- 20ºC
		hrde-1(tm1200)- 20ºC
		hrde-1(tm1200)- 20ºC
		hrde-1(tm1200)- 20ºC
		hrde-1(tm1200)- 20ºC
		hrde-1(tm1200)- 20ºC
		hrde-1(tm1200)- 20ºC
		hrde-1(tm1200)- 20ºC
		hrde-1(tm1200)- 20ºC
		hrde-1(tm1200)- 20ºC
		hrde-1(tm1200)- 20ºC
		hrde-1(tm1200)- 20ºC
		hrde-1(tm1200)- 20ºC
		hrde-1(tm1200)- 20ºC
		hrde-1(tm1200)- 20ºC
		hrde-1(tm1200)- 20ºC
		hrde-1(tm1200)- 20ºC
		hrde-1(tm1200)- 20ºC
		hrde-1(tm1200)- 20ºC
		hrde-1(tm1200)- 20ºC
		hrde-1(tm1200)- 20ºC
		hrde-1(tm1200)- 20ºC
		hrde-1(tm1200)- 20ºC
		hrde-1(tm1200)- 20ºC
		hrde-1(tm1200)- 20ºC
		hrde-1(tm1200)- 20ºC
		hrde-1(tm1200)- 20ºC
		hrde-1(tm1200)- 20ºC
		hrde-1(tm1200)- 20ºC
		hrde-1(tm1200)- 20ºC
		hrde-1(tm1200)- 20ºC
		hrde-1(tm1200)- 20ºC
		hrde-1(tm1200)- 20ºC
		hrde-1(tm1200)- 20ºC
		hrde-1(tm1200)- 20ºC
		hrde-1(tm1200)- 20ºC
		hrde-1(tm1200)- 20ºC
		hrde-1(tm1200)- 20ºC
		hrde-1(tm1200)- 20ºC
		hrde-1(tm1200)- 20ºC
		hrde-1(tm1200)- 20ºC
		hrde-1(tm1200)- 20ºC
		hrde-1(tm1200)- 20ºC
		hrde-1(tm1200)- 20ºC
		hrde-1(tm1200)- 20ºC
		hrde-1(tm1200)- 20ºC
		hrde-1(tm1200)- 20ºC
		hrde-1(tm1200)- 20ºC
		hrde-1(tm1200)- 20ºC
		hrde-1(tm1200)- 20ºC
		hrde-1(tm1200)- 20ºC
		hrde-1(tm1200)- 20ºC
		hrde-1(tm1200)- 20ºC
		hrde-1(tm1200)- 20ºC
		hrde-1(tm1200)- 20ºC
		hrde-1(tm1200)- 20ºC
		hrde-1(tm1200)- 20ºC
		hrde-1(tm1200)- 20ºC
		hrde-1(tm1200)- 20ºC
		hrde-1(tm1200)- 20ºC
		hrde-1(tm1200)- 20ºC
		hrde-1(tm1200)- 20ºC
		hrde-1(tm1200)- 20ºC
		hrde-1(tm1200)- 20ºC
		hrde-1(tm1200)- 20ºC
		hrde-1(tm1200)- 20ºC
		hrde-1(tm1200)- 20ºC
		hrde-1(tm1200)- 20ºC
		hrde-1(tm1200)- 20ºC
		hrde-1(tm1200)- 20ºC
		hrde-1(tm1200)- 20ºC
		hrde-1(tm1200)- 20ºC
		hrde-1(tm1200)- 20ºC
		hrde-1(tm1200)- 20ºC
		hrde-1(tm1200)- 20ºC
		hrde-1(tm1200)- 20ºC
		hrde-1(tm1200)- 20ºC
		hrde-1(tm1200)- 20ºC
		hrde-1(tm1200)- 20ºC
		hrde-1(tm1200)- 20ºC
		hrde-1(tm1200)- 20ºC
		hrde-1(tm1200)- 20ºC
		hrde-1(tm1200)- 20ºC
		hrde-1(tm1200)- 20ºC
		hrde-1(tm1200)- 20ºC
		hrde-1(tm1200)- 20ºC
		hrde-1(tm1200)- 20ºC
		hrde-1(tm1200)- 20ºC
		hrde-1(tm1200)- 20ºC
		hrde-1(tm1200)- 20ºC
		hrde-1(tm1200)- 20ºC
		hrde-1(tm1200)- 20ºC
		hrde-1(tm1200)- 20ºC
		hrde-1(tm1200)- 20ºC
		hrde-1(tm1200)- 20ºC
		hrde-1(tm1200)- 20ºC
		hrde-1(tm1200)- 20ºC
		hrde-1(tm1200)- 20ºC
		hrde-1(tm1200)- 20ºC
		hrde-1(tm1200)- 20ºC
		hrde-1(tm1200)- 20ºC
		hrde-1(tm1200)- 20ºC
		hrde-1(tm1200)- 20ºC
		hrde-1(tm1200)- 20ºC
		hrde-1(tm1200)- 20ºC
		hrde-1(tm1200)- 20ºC
		hrde-1(tm1200)- 20ºC
		hrde-1(tm1200)- 20ºC
		hrde-1(tm1200)- 20ºC
		hrde-1(tm1200)- 20ºC
		hrde-1(tm1200)- 20ºC
		hrde-1(tm1200)- 20ºC
		hrde-1(tm1200)- 20ºC
		hrde-1(tm1200)- 20ºC
		hrde-1(tm1200)- 20ºC
		hrde-1(tm1200)- 20ºC
		hrde-1(tm1200)- 20ºC
		hrde-1(tm1200)- 20ºC
		hrde-1(tm1200)- 20ºC
		hrde-1(tm1200)- 20ºC
		hrde-1(tm1200)- 20ºC
		hrde-1(tm1200)- 20ºC
		hrde-1(tm1200)- 20ºC
		hrde-1(tm1200)- 20ºC
		hrde-1(tm1200)- 20ºC
		hrde-1(tm1200)- 20ºC
		hrde-1(tm1200)- 20ºC
		hrde-1(tm1200)- 20ºC
		hrde-1(tm1200)- 20ºC
		hrde-1(tm1200)- 20ºC
		hrde-1(tm1200)- 20ºC
		hrde-1(tm1200)- 20ºC
		hrde-1(tm1200)- 20ºC
		hrde-1(tm1200)- 20ºC
		hrde-1(tm1200)- 20ºC
		hrde-1(tm1200)- 20ºC
		hrde-1(tm1200)- 20ºC
		hrde-1(tm1200)- 20ºC
		hrde-1(tm1200)- 20ºC
		hrde-1(tm1200)- 20ºC
		hrde-1(tm1200)- 20ºC
		hrde-1(tm1200)- 20ºC
		hrde-1(tm1200)- 20ºC
		hrde-1(tm1200)- 20ºC
		hrde-1(tm1200)- 20ºC
		hrde-1(tm1200)- 20ºC
		hrde-1(tm1200)- 20ºC
		hrde-1(tm1200)- 20ºC
		hrde-1(tm1200)- 20ºC
		hrde-1(tm1200)- 20ºC
		hrde-1(tm1200)- 20ºC
		hrde-1(tm1200)- 20ºC
		hrde-1(tm1200)- 20ºC
		hrde-1(tm1200)- 20ºC
		hrde-1(tm1200)- 20ºC
		hrde-1(tm1200)- 20ºC
		hrde-1(tm1200)- 20ºC
		hrde-1(tm1200)- 20ºC
		hrde-1(tm1200)- 20ºC
		hrde-1(tm1200)- 20ºC
		hrde-1(tm1200)- 20ºC
		hrde-1(tm1200)- 20ºC
		hrde-1(tm1200)- 20ºC
		hrde-1(tm1200)- 20ºC
		hrde-1(tm1200)- 20ºC
		hrde-1(tm1200)- 20ºC
		hrde-1(tm1200)- 20ºC
		hrde-1(tm1200)- 20ºC
		hrde-1(tm1200)- 20ºC
		hrde-1(tm1200)- 20ºC
		hrde-1(tm1200)- 20ºC
		hrde-1(tm1200)- 20ºC
		hrde-1(tm1200)- 20ºC
		hrde-1(tm1200)- 20ºC
		hrde-1(tm1200)- 20ºC
		hrde-1(tm1200)- 20ºC
		hrde-1(tm1200)- 20ºC
		hrde-1(tm1200)- 20ºC
		hrde-1(tm1200)- 20ºC
		hrde-1(tm1200)- 20ºC
		hrde-1(tm1200)- 20ºC
		hrde-1(tm1200)- 20ºC
		hrde-1(tm1200)- 20ºC
		hrde-1(tm1200)- 20ºC
		hrde-1(tm1200)- 20ºC
		hrde-1(tm1200)- 20ºC
		hrde-1(tm1200)- 20ºC
		hrde-1(tm1200)- 20ºC
		hrde-1(tm1200)- 20ºC
		hrde-1(tm1200)- 20ºC
		hrde-1(tm1200)- 20ºC
		hrde-1(tm1200)- 20ºC
		hrde-1(tm1200)- 20ºC
		hrde-1(tm1200)- 20ºC
		hrde-1(tm1200)- 20ºC
		hrde-1(tm1200)- 20ºC
		hrde-1(tm1200)- 20ºC
		hrde-1(tm1200)- 20ºC
		hrde-1(tm1200)- 20ºC
		hrde-1(tm1200)- 20ºC
		hrde-1(tm1200)- 20ºC
		hrde-1(tm1200)- 20ºC
		hrde-1(tm1200)- 20ºC
		hrde-1(tm1200)- 20ºC
		hrde-1(tm1200)- 20ºC
		hrde-1(tm1200)- 20ºC
		hrde-1(tm1200)- 20ºC
		hrde-1(tm1200)- 20ºC
		hrde-1(tm1200)- 20ºC
		hrde-1(tm1200)- 20ºC
		hrde-1(tm1200)- 20ºC
		hrde-1(tm1200)- 20ºC
		hrde-1(tm1200)- 20ºC
		hrde-1(tm1200)- 20ºC
		hrde-1(tm1200)- 20ºC
		hrde-1(tm1200)- 20ºC
		hrde-1(tm1200)- 20ºC
		hrde-1(tm1200)- 20ºC
		hrde-1(tm1200)- 20ºC
		hrde-1(tm1200)- 20ºC
		hrde-1(tm1200)- 20ºC
		hrde-1(tm1200)- 20ºC
		hrde-1(tm1200)- 20ºC
		hrde-1(tm1200)- 20ºC
		hrde-1(tm1200)- 20ºC
		hrde-1(tm1200)- 20ºC
		hrde-1(tm1200)- 20ºC
		hrde-1(tm1200)- 20ºC
		hrde-1(tm1200)- 20ºC
		hrde-1(tm1200)- 20ºC
		hrde-1(tm1200)- 20ºC
		hrde-1(tm1200)- 20ºC
		hrde-1(tm1200)- 20ºC
		hrde-1(tm1200)- 20ºC
		hrde-1(tm1200)- 20ºC
		hrde-1(tm1200)- 20ºC
		hrde-1(tm1200)- 20ºC
		hrde-1(tm1200)- 20ºC
		hrde-1(tm1200)- 20ºC
		hrde-1(tm1200)- 20ºC
		hrde-1(tm1200)- 20ºC
		hrde-1(tm1200)- 20ºC
		hrde-1(tm1200)- 20ºC
		hrde-1(tm1200)- 20ºC
		hrde-1(tm1200)- 20ºC
		hrde-1(tm1200)- 20ºC
		hrde-1(tm1200)- 20ºC
		hrde-1(tm1200)- 20ºC
		hrde-1(tm1200)- 20ºC
		hrde-1(tm1200)- 20ºC
		hrde-1(tm1200)- 20ºC
		hrde-1(tm1200)- 20ºC
		hrde-1(tm1200)- 20ºC
		hrde-1(tm1200)- 20ºC
		hrde-1(tm1200)- 20ºC
		hrde-1(tm1200)- 20ºC
		hrde-1(tm1200)- 20ºC
		hrde-1(tm1200)- 20ºC
		hrde-1(tm1200)- 20ºC
		hrde-1(tm1200)- 20ºC
		hrde-1(tm1200)- 20ºC
		hrde-1(tm1200)- 20ºC
		hrde-1(tm1200)- 20ºC
		hrde-1(tm1200)- 20ºC
		hrde-1(tm1200)- 20ºC
		hrde-1(tm1200)- 20ºC
		hrde-1(tm1200)- 20ºC
		hrde-1(tm1200)- 20ºC
		hrde-1(tm1200)- 20ºC
		hrde-1(tm1200)- 20ºC
		hrde-1(tm1200)- 20ºC
		hrde-1(tm1200)- 20ºC
		hrde-1(tm1200)- 20ºC
		hrde-1(tm1200)- 20ºC
		hrde-1(tm1200)- 20ºC
		hrde-1(tm1200)- 20ºC
		hrde-1(tm1200)- 20ºC
		hrde-1(tm1200)- 20ºC
		hrde-1(tm1200)- 20ºC
		hrde-1(tm1200)- 20ºC
		hrde-1(tm1200)- 20ºC
		hrde-1(tm1200)- 20ºC
		hrde-1(tm1200)- 20ºC
		hrde-1(tm1200)- 20ºC
		hrde-1(tm1200)- 20ºC
		hrde-1(tm1200)- 20ºC
		hrde-1(tm1200)- 20ºC
		hrde-1(tm1200)- 20ºC
		hrde-1(tm1200)- 20ºC
		hrde-1(tm1200)- 20ºC
		hrde-1(tm1200)- 20ºC
		hrde-1(tm1200)- 20ºC
		hrde-1(tm1200)- 20ºC
		hrde-1(tm1200)- 20ºC
		hrde-1(tm1200)- 20ºC
		hrde-1(tm1200)- 20ºC
		hrde-1(tm1200)- 20ºC
		hrde-1(tm1200)- 20ºC
		hrde-1(tm1200)- 20ºC
		hrde-1(tm1200)- 20ºC
		hrde-1(tm1200)- 20ºC
		hrde-1(tm1200)- 20ºC
		hrde-1(tm1200)- 20ºC
		hrde-1(tm1200)- 20ºC
		hrde-1(tm1200)- 20ºC
		hrde-1(tm1200)- 20ºC
		hrde-1(tm1200)- 20ºC
		hrde-1(tm1200)- 20ºC
		hrde-1(tm1200)- 20ºC
		hrde-1(tm1200)- 20ºC
		hrde-1(tm1200)- 20ºC
		hrde-1(tm1200)- 20ºC
		hrde-1(tm1200)- 20ºC
		hrde-1(tm1200)- 20ºC
		hrde-1(tm1200)- 20ºC
		hrde-1(tm1200)- 20ºC
		hrde-1(tm1200)- 20ºC
		hrde-1(tm1200)- 20ºC
		hrde-1(tm1200)- 20ºC
		hrde-1(tm1200)- 20ºC
		hrde-1(tm1200)- 20ºC
		hrde-1(tm1200)- 20ºC
		hrde-1(tm1200)- 20ºC
		hrde-1(tm1200)- 20ºC
		hrde-1(tm1200)- 20ºC
		hrde-1(tm1200)- 20ºC
		hrde-1(tm1200)- 20ºC
		hrde-1(tm1200)- 20ºC
		hrde-1(tm1200)- 20ºC
		hrde-1(tm1200)- 20ºC
		hrde-1(tm1200)- 20ºC
		hrde-1(tm1200)- 20ºC
		hrde-1(tm1200)- 20ºC
		hrde-1(tm1200)- 20ºC
		hrde-1(tm1200)- 20ºC
		hrde-1(tm1200)- 20ºC
		hrde-1(tm1200)- 20ºC
		hrde-1(tm1200)- 20ºC
		hrde-1(tm1200)- 20ºC
		hrde-1(tm1200)- 20ºC
		hrde-1(tm1200)- 20ºC
		hrde-1(tm1200)- 20ºC
		hrde-1(tm1200)- 20ºC
		hrde-1(tm1200)- 20ºC
		hrde-1(tm1200)- 20ºC
		hrde-1(tm1200)- 20ºC
		hrde-1(tm1200)- 20ºC
		hrde-1(tm1200)- 20ºC
		hrde-1(tm1200)- 20ºC
		hrde-1(tm1200)- 20ºC
		hrde-1(tm1200)- 20ºC
		hrde-1(tm1200)- 20ºC
		hrde-1(tm1200)- 20ºC
		hrde-1(tm1200)- 20ºC
		hrde-1(tm1200)- 20ºC
		hrde-1(tm1200)- 20ºC
		hrde-1(tm1200)- 20ºC
		hrde-1(tm1200)- 20ºC
		hrde-1(tm1200)- 20ºC
		hrde-1(tm1200)- 20ºC
		hrde-1(tm1200)- 20ºC
		hrde-1(tm1200)- 20ºC
		hrde-1(tm1200)- 20ºC
		hrde-1(tm1200)- 20ºC
		hrde-1(tm1200)- 20ºC
		hrde-1(tm1200)- 20ºC
		hrde-1(tm1200)- 20ºC
		hrde-1(tm1200)- 20ºC
		hrde-1(tm1200)- 20ºC
		hrde-1(tm1200)- 20ºC
		hrde-1(tm1200)- 20ºC
		hrde-1(tm1200)- 20ºC
		hrde-1(tm1200)- 20ºC
		hrde-1(tm1200)- 20ºC
		hrde-1(tm1200)- 20ºC
		hrde-1(tm1200)- 20ºC
		hrde-1(tm1200)- 20ºC
		hrde-1(tm1200)- 20ºC
		hrde-1(tm1200)- 20ºC
		hrde-1(tm1200)- 20ºC
		hrde-1(tm1200)- 20ºC
		hrde-1(tm1200)- 20ºC
		hrde-1(tm1200)- 20ºC
		hrde-1(tm1200)- 20ºC
		hrde-1(tm1200)- 20ºC
		hrde-1(tm1200)- 20ºC
		hrde-1(tm1200)- 20ºC
		hrde-1(tm1200)- 20ºC
		hrde-1(tm1200)- 20ºC
		hrde-1(tm1200)- 20ºC
		hrde-1(tm1200)- 20ºC
		hrde-1(tm1200)- 20ºC
		hrde-1(tm1200)- 20ºC
		hrde-1(tm1200)- 20ºC
		hrde-1(tm1200)- 20ºC
		hrde-1(tm1200)- 20ºC
		hrde-1(tm1200)- 20ºC
		hrde-1(tm1200)- 20ºC
		hrde-1(tm1200)- 20ºC
		hrde-1(tm1200)- 20ºC
		hrde-1(tm1200)- 20ºC
		hrde-1(tm1200)- 20ºC
		hrde-1(tm1200)- 20ºC
		hrde-1(tm1200)- 20ºC
		hrde-1(tm1200)- 20ºC
		hrde-1(tm1200)- 20ºC
		hrde-1(tm1200)- 20ºC
		hrde-1(tm1200)- 20ºC
		hrde-1(tm1200)- 20ºC
		hrde-1(tm1200)- 20ºC
		hrde-1(tm1200)- 20ºC
		hrde-1(tm1200)- 20ºC
		hrde-1(tm1200)- 20ºC
		hrde-1(tm1200)- 20ºC
		hrde-1(tm1200)- 20ºC
		hrde-1(tm1200)- 20ºC
		hrde-1(tm1200)- 20ºC
		hrde-1(tm1200)- 20ºC
		hrde-1(tm1200)- 20ºC
		hrde-1(tm1200)- 20ºC
		hrde-1(tm1200)- 20ºC
		hrde-1(tm1200)- 20ºC
		hrde-1(tm1200)- 20ºC
		hrde-1(tm1200)- 20ºC
		hrde-1(tm1200)- 20ºC
		hrde-1(tm1200)- 20ºC
		hrde-1(tm1200)- 20ºC
		hrde-1(tm1200)- 20ºC
		hrde-1(tm1200)- 20ºC
		hrde-1(tm1200)- 20ºC
		hrde-1(tm1200)- 20ºC
		hrde-1(tm1200)- 20ºC
		hrde-1(tm1200)- 20ºC
		hrde-1(tm1200)- 20ºC
		hrde-1(tm1200)- 20ºC
		hrde-1(tm1200)- 20ºC
		hrde-1(tm1200)- 20ºC
		hrde-1(tm1200)- 20ºC
		hrde-1(tm1200)- 20ºC
		hrde-1(tm1200)- 20ºC
		hrde-1(tm1200)- 20ºC
		hrde-1(tm1200)- 20ºC
		hrde-1(tm1200)- 20ºC
		hrde-1(tm1200)- 20ºC
		hrde-1(tm1200)- 20ºC
		hrde-1(tm1200)- 20ºC
		hrde-1(tm1200)- 20ºC
		hrde-1(tm1200)- 20ºC
		hrde-1(tm1200)- 20ºC
		hrde-1(tm1200)- 20ºC
		hrde-1(tm1200)- 20ºC
		hrde-1(tm1200)- 20ºC
		hrde-1(tm1200)- 20ºC
		hrde-1(tm1200)- 20ºC
		hrde-1(tm1200)- 20ºC
		hrde-1(tm1200)- 20ºC
		hrde-1(tm1200)- 20ºC
		hrde-1(tm1200)- 20ºC
		hrde-1(tm1200)- 20ºC
		hrde-1(tm1200)- 20ºC
		hrde-1(tm1200)- 20ºC
		hrde-1(tm1200)- 20ºC
		hrde-1(tm1200)- 20ºC
		hrde-1(tm1200)- 20ºC
		hrde-1(tm1200)- 20ºC
		hrde-1(tm1200)- 20ºC
		hrde-1(tm1200)- 20ºC
		hrde-1(tm1200)- 20ºC
		hrde-1(tm1200)- 20ºC
		hrde-1(tm1200)- 20ºC
		hrde-1(tm1200)- 20ºC
		hrde-1(tm1200)- 20ºC
		hrde-1(tm1200)- 20ºC
		hrde-1(tm1200)- 20ºC
		hrde-1(tm1200)- 20ºC
		hrde-1(tm1200)- 20ºC
		hrde-1(tm1200)- 20ºC
		hrde-1(tm1200)- 20ºC
		hrde-1(tm1200)- 20ºC
		hrde-1(tm1200)- 20ºC
		hrde-1(tm1200)- 20ºC
		hrde-1(tm1200)- 20ºC
		hrde-1(tm1200)- 20ºC
		hrde-1(tm1200)- 20ºC
		hrde-1(tm1200)- 20ºC
		hrde-1(tm1200)- 20ºC
		hrde-1(tm1200)- 20ºC
		hrde-1(tm1200)- 20ºC
		hrde-1(tm1200)- 20ºC
		hrde-1(tm1200)- 20ºC
		hrde-1(tm1200)- 20ºC
		hrde-1(tm1200)- 20ºC
		hrde-1(tm1200)- 20ºC
		hrde-1(tm1200)- 20ºC
		hrde-1(tm1200)- 20ºC
		hrde-1(tm1200)- 20ºC
		hrde-1(tm1200)- 20ºC
		hrde-1(tm1200)- 20ºC
		hrde-1(tm1200)- 20ºC
		hrde-1(tm1200)- 20ºC
		hrde-1(tm1200)- 20ºC
		hrde-1(tm1200)- 20ºC
		hrde-1(tm1200)- 20ºC
		hrde-1(tm1200)- 20ºC
		hrde-1(tm1200)- 20ºC
		hrde-1(tm1200)- 20ºC
		hrde-1(tm1200)- 20ºC
		hrde-1(tm1200)- 20ºC
		hrde-1(tm1200)- 20ºC
		hrde-1(tm1200)- 20ºC
		hrde-1(tm1200)- 20ºC
		hrde-1(tm1200)- 20ºC
		hrde-1(tm1200)- 20ºC
		hrde-1(tm1200)- 20ºC
		hrde-1(tm1200)- 20ºC
		hrde-1(tm1200)- 20ºC
		hrde-1(tm1200)- 20ºC
		hrde-1(tm1200)- 20ºC
		hrde-1(tm1200)- 20ºC
		hrde-1(tm1200)- 20ºC
		hrde-1(tm1200)- 20ºC
		hrde-1(tm1200)- 20ºC
		hrde-1(tm1200)- 20ºC
		hrde-1(tm1200)- 20ºC
		hrde-1(tm1200)- 20ºC
		hrde-1(tm1200)- 20ºC
		hrde-1(tm1200)- 20ºC
		hrde-1(tm1200)- 20ºC
		hrde-1(tm1200)- 20ºC
		hrde-1(tm1200)- 20ºC
		hrde-1(tm1200)- 20ºC
		hrde-1(tm1200)- 20ºC
		hrde-1(tm1200)- 20ºC
		hrde-1(tm1200)- 20ºC
		hrde-1(tm1200)- 20ºC
		hrde-1(tm1200)- 20ºC
		hrde-1(tm1200)- 20ºC
		hrde-1(tm1200)- 20ºC
		hrde-1(tm1200)- 20ºC
		hrde-1(tm1200)- 20ºC
		hrde-1(tm1200)- 20ºC
		hrde-1(tm1200)- 20ºC
		hrde-1(tm1200)- 20ºC
		hrde-1(tm1200)- 20ºC
		hrde-1(tm1200)- 20ºC
		hrde-1(tm1200)- 20ºC
		hrde-1(tm1200)- 20ºC
		hrde-1(tm1200)- 20ºC
		hrde-1(tm1200)- 20ºC
		hrde-1(tm1200)- 20ºC
		hrde-1(tm1200)- 20ºC
		hrde-1(tm1200)- 20ºC
		hrde-1(tm1200)- 20ºC
		hrde-1(tm1200)- 20ºC
		hrde-1(tm1200)- 20ºC
		hrde-1(tm1200)- 20ºC
		hrde-1(tm1200)- 20ºC
		hrde-1(tm1200)- 20ºC
		hrde-1(tm1200)- 20ºC
		hrde-1(tm1200)- 20ºC
		hrde-1(tm1200)- 20ºC
		hrde-1(tm1200)- 20ºC
		hrde-1(tm1200)- 20ºC
		hrde-1(tm1200)- 20ºC
		hrde-1(tm1200)- 20ºC
		hrde-1(tm1200)- 20ºC
		hrde-1(tm1200)- 20ºC
		hrde-1(tm1200)- 20ºC
		hrde-1(tm1200)- 20ºC
		hrde-1(tm1200)- 20ºC
		hrde-1(tm1200)- 20ºC
		hrde-1(tm1200)- 20ºC
		hrde-1(tm1200)- 20ºC
		hrde-1(tm1200)- 20ºC
		hrde-1(tm1200)- 20ºC
		hrde-1(tm1200)- 20ºC
		hrde-1(tm1200)- 20ºC
		hrde-1(tm1200)- 20ºC
		hrde-1(tm1200)- 20ºC
		hrde-1(tm1200)- 20ºC
		hrde-1(tm1200)- 20ºC
		hrde-1(tm1200)- 20ºC
		hrde-1(tm1200)- 20ºC
		hrde-1(tm1200)- 20ºC
		hrde-1(tm1200)- 20ºC
		hrde-1(tm1200)- 20ºC
		hrde-1(tm1200)- 20ºC
		hrde-1(tm1200)- 20ºC
		hrde-1(tm1200)- 20ºC
		hrde-1(tm1200)- 20ºC
		hrde-1(tm1200)- 20ºC
		hrde-1(tm1200)- 20ºC
		hrde-1(tm1200)- 20ºC
		hrde-1(tm1200)- 20ºC
		hrde-1(tm1200)- 20ºC
		hrde-1(tm1200)- 20ºC
		hrde-1(tm1200)- 20ºC
		hrde-1(tm1200)- 20ºC
		hrde-1(tm1200)- 20ºC
		hrde-1(tm1200)- 20ºC
		hrde-1(tm1200)- 20ºC
		hrde-1(tm1200)- 20ºC
		hrde-1(tm1200)- 20ºC
		hrde-1(tm1200)- 20ºC
		hrde-1(tm1200)- 20ºC
		hrde-1(tm1200)- 20ºC
		hrde-1(tm1200)- 20ºC
		hrde-1(tm1200)- 20ºC
		hrde-1(tm1200)- 20ºC
		hrde-1(tm1200)- 20ºC
		hrde-1(tm1200)- 20ºC
		hrde-1(tm1200)- 20ºC
		hrde-1(tm1200)- 20ºC
		hrde-1(tm1200)- 20ºC
		hrde-1(tm1200)- 20ºC
		hrde-1(tm1200)- 20ºC
		hrde-1(tm1200)- 20ºC
		hrde-1(tm1200)- 20ºC
		hrde-1(tm1200)- 20ºC
		hrde-1(tm1200)- 20ºC
		hrde-1(tm1200)- 20ºC
		hrde-1(tm1200)- 20ºC
		hrde-1(tm1200)- 20ºC
		hrde-1(tm1200)- 20ºC
		hrde-1(tm1200)- 20ºC
		hrde-1(tm1200)- 20ºC
		hrde-1(tm1200)- 20ºC
		hrde-1(tm1200)- 20ºC
		hrde-1(tm1200)- 20ºC
		hrde-1(tm1200)- 20ºC
		hrde-1(tm1200)- 20ºC
		hrde-1(tm1200)- 20ºC
		hrde-1(tm1200)- 20ºC
		hrde-1(tm1200)- 20ºC
		hrde-1(tm1200)- 20ºC
		hrde-1(tm1200)- 20ºC
		hrde-1(tm1200)- 20ºC
		hrde-1(tm1200)- 20ºC
		hrde-1(tm1200)- 20ºC
		hrde-1(tm1200)- 20ºC
		hrde-1(tm1200)- 20ºC
		hrde-1(tm1200)- 20ºC
		hrde-1(tm1200)- 20ºC
		hrde-1(tm1200)- 20ºC
		hrde-1(tm1200)- 20ºC
		hrde-1(tm1200)- 20ºC
		hrde-1(tm1200)- 20ºC
		hrde-1(tm1200)- 20ºC
		hrde-1(tm1200)- 20ºC
		hrde-1(tm1200)- 20ºC
		hrde-1(tm1200)- 20ºC
		hrde-1(tm1200)- 20ºC
		hrde-1(tm1200)- 20ºC
		hrde-1(tm1200)- 20ºC
		hrde-1(tm1200)- 20ºC
		hrde-1(tm1200)- 20ºC
		hrde-1(tm1200)- 20ºC
		hrde-1(tm1200)- 20ºC
		hrde-1(tm1200)- 20ºC
		hrde-1(tm1200)- 20ºC
		hrde-1(tm1200)- 20ºC
		hrde-1(tm1200)- 20ºC
		hrde-1(tm1200)- 20ºC
		hrde-1(tm1200)- 20ºC
		hrde-1(tm1200)- 20ºC
		hrde-1(tm1200)- 20ºC
		hrde-1(tm1200)- 20ºC
		hrde-1(tm1200)- 20ºC
		hrde-1(tm1200)- 20ºC
		hrde-1(tm1200)- 20ºC
		hrde-1(tm1200)- 20ºC
		hrde-1(tm1200)- 20ºC
		hrde-1(tm1200)- 20ºC
		hrde-1(tm1200)- 20ºC
		hrde-1(tm1200)- 20ºC
		hrde-1(tm1200)- 20ºC
		hrde-1(tm1200)- 20ºC
		hrde-1(tm1200)- 20ºC
		hrde-1(tm1200)- 20ºC
		hrde-1(tm1200)- 20ºC
		hrde-1(tm1200)- 20ºC
		hrde-1(tm1200)- 20ºC
		hrde-1(tm1200)- 20ºC
		hrde-1(tm1200)- 20ºC
		hrde-1(tm1200)- 20ºC
		hrde-1(tm1200)- 20ºC
		hrde-1(tm1200)- 20ºC
		hrde-1(tm1200)- 20ºC
		hrde-1(tm1200)- 20ºC
		hrde-1(tm1200)- 20ºC
		hrde-1(tm1200)- 20ºC
		hrde-1(tm1200)- 20ºC
		hrde-1(tm1200)- 20ºC
		hrde-1(tm1200)- 20ºC
		hrde-1(tm1200)- 20ºC
		hrde-1(tm1200)- 20ºC
		hrde-1(tm1200)- 20ºC
		hrde-1(tm1200)- 20ºC
		hrde-1(tm1200)- 20ºC
		hrde-1(tm1200)- 20ºC
		hrde-1(tm1200)- 20ºC
		hrde-1(tm1200)- 20ºC
		hrde-1(tm1200)- 20ºC
		hrde-1(tm1200)- 20ºC
		hrde-1(tm1200)- 20ºC
		hrde-1(tm1200)- 20ºC
		hrde-1(tm1200)- 20ºC
		hrde-1(tm1200)- 20ºC
		hrde-1(tm1200)- 20ºC
		hrde-1(tm1200)- 20ºC
		hrde-1(tm1200)- 20ºC
		hrde-1(tm1200)- 20ºC
		hrde-1(tm1200)- 20ºC
		hrde-1(tm1200)- 20ºC
		hrde-1(tm1200)- 20ºC
		hrde-1(tm1200)- 20ºC
		hrde-1(tm1200)- 20ºC
		hrde-1(tm1200)- 20ºC
		hrde-1(tm1200)- 20ºC
		hrde-1(tm1200)- 20ºC
		hrde-1(tm1200)- 20ºC
		hrde-1(tm1200)- 20ºC
		hrde-1(tm1200)- 20ºC
		hrde-1(tm1200)- 20ºC
		hrde-1(tm1200)- 20ºC
		hrde-1(tm1200)- 20ºC
		hrde-1(tm1200)- 20ºC
		hrde-1(tm1200)- 20ºC
		hrde-1(tm1200)- 20ºC
		hrde-1(tm1200)- 20ºC
		hrde-1(tm1200)- 20ºC
		hrde-1(tm1200)- 20ºC
		hrde-1(tm1200)- 20ºC
		hrde-1(tm1200)- 20ºC
		hrde-1(tm1200)- 20ºC
		hrde-1(tm1200)- 20ºC
		hrde-1(tm1200)- 20ºC
		hrde-1(tm1200)- 20ºC
		hrde-1(tm1200)- 20ºC
		hrde-1(tm1200)- 20ºC
		hrde-1(tm1200)- 20ºC
		hrde-1(tm1200)- 20ºC
		hrde-1(tm1200)- 20ºC
		hrde-1(tm1200)- 20ºC
		hrde-1(tm1200)- 20ºC
		hrde-1(tm1200)- 20ºC
		hrde-1(tm1200)- 20ºC
		hrde-1(tm1200)- 20ºC
		hrde-1(tm1200)- 20ºC
		hrde-1(tm1200)- 20ºC
		hrde-1(tm1200)- 20ºC
		hrde-1(tm1200)- 20ºC
		hrde-1(tm1200)- 20ºC
		hrde-1(tm1200)- 20ºC
		hrde-1(tm1200)- 20ºC
		hrde-1(tm1200)- 20ºC
		hrde-1(tm1200)- 20ºC
		hrde-1(tm1200)- 20ºC
		hrde-1(tm1200)- 20ºC
		hrde-1(tm1200)- 20ºC
		hrde-1(tm1200)- 20ºC
		hrde-1(tm1200)- 20ºC
		hrde-1(tm1200)- 20ºC
		hrde-1(tm1200)- 20ºC
		hrde-1(tm1200)- 20ºC
		hrde-1(tm1200)- 20ºC
		hrde-1(tm1200)- 20ºC
		hrde-1(tm1200)- 20ºC
		hrde-1(tm1200)- 20ºC
		hrde-1(tm1200)- 20ºC
		hrde-1(tm1200)- 20ºC
		hrde-1(tm1200)- 20ºC
		hrde-1(tm1200)- 20ºC
		hrde-1(tm1200)- 20ºC
		hrde-1(tm1200)- 20ºC
		hrde-1(tm1200)- 20ºC
		hrde-1(tm1200)- 20ºC
		hrde-1(tm1200)- 20ºC
		hrde-1(tm1200)- 20ºC
		hrde-1(tm1200)- 20ºC
		hrde-1(tm1200)- 20ºC
		hrde-1(tm1200)- 20ºC
		hrde-1(tm1200)- 20ºC
		hrde-1(tm1200)- 20ºC
		hrde-1(tm1200)- 20ºC
		hrde-1(tm1200)- 20ºC
		hrde-1(tm1200)- 20ºC
		hrde-1(tm1200)- 20ºC
		hrde-1(tm1200)- 20ºC
		hrde-1(tm1200)- 20ºC
		hrde-1(tm1200)- 20ºC
		hrde-1(tm1200)- 20ºC
		hrde-1(tm1200)- 20ºC
		hrde-1(tm1200)- 20ºC
		hrde-1(tm1200)- 20ºC
		hrde-1(tm1200)- 20ºC
		hrde-1(tm1200)- 20ºC
		hrde-1(tm1200)- 20ºC
		hrde-1(tm1200)- 20ºC
		hrde-1(tm1200)- 20ºC
		hrde-1(tm1200)- 20ºC
		hrde-1(tm1200)- 20ºC
		hrde-1(tm1200)- 20ºC
		hrde-1(tm1200)- 20ºC
		hrde-1(tm1200)- 20ºC
		hrde-1(tm1200)- 20ºC
		hrde-1(tm1200)- 20ºC
		hrde-1(tm1200)- 20ºC
		hrde-1(tm1200)- 20ºC
		hrde-1(tm1200)- 20ºC
		hrde-1(tm1200)- 20ºC
		hrde-1(tm1200)- 20ºC
		hrde-1(tm1200)- 20ºC
		hrde-1(tm1200)- 20ºC
		hrde-1(tm1200)- 20ºC
		hrde-1(tm1200)- 20ºC
		hrde-1(tm1200)- 20ºC
		hrde-1(tm1200)- 20ºC
		hrde-1(tm1200)- 20ºC
		hrde-1(tm1200)- 20ºC
		hrde-1(tm1200)- 20ºC
		hrde-1(tm1200)- 20ºC
		hrde-1(tm1200)- 20ºC
		hrde-1(tm1200)- 20ºC
		hrde-1(tm1200)- 20ºC
		hrde-1(tm1200)- 20ºC
		hrde-1(tm1200)- 20ºC
		hrde-1(tm1200)- 20ºC
		hrde-1(tm1200)- 20ºC
		hrde-1(tm1200)- 20ºC
		hrde-1(tm1200)- 20ºC
		hrde-1(tm1200)- 20ºC
		hrde-1(tm1200)- 20ºC
		hrde-1(tm1200)- 20ºC
		hrde-1(tm1200)- 20ºC
		hrde-1(tm1200)- 20ºC
		hrde-1(tm1200)- 20ºC
		hrde-1(tm1200)- 20ºC
		hrde-1(tm1200)- 20ºC
		hrde-1(tm1200)- 20ºC
		hrde-1(tm1200)- 20ºC
		hrde-1(tm1200)- 20ºC
		hrde-1(tm1200)- 20ºC
		hrde-1(tm1200)- 20ºC
		hrde-1(tm1200)- 20ºC
		hrde-1(tm1200)- 20ºC
		hrde-1(tm1200)- 20ºC
		hrde-1(tm1200)- 20ºC
		hrde-1(tm1200)- 20ºC
		hrde-1(tm1200)- 20ºC
		hrde-1(tm1200)- 20ºC
		hrde-1(tm1200)- 20ºC
		hrde-1(tm1200)- 20ºC
		hrde-1(tm1200)- 20ºC
		hrde-1(tm1200)- 20ºC
		hrde-1(tm1200)- 20ºC
		hrde-1(tm1200)- 20ºC
		hrde-1(tm1200)- 20ºC
		hrde-1(tm1200)- 20ºC
		hrde-1(tm1200)- 20ºC
		hrde-1(tm1200)- 20ºC
		hrde-1(tm1200)- 20ºC
		hrde-1(tm1200)- 20ºC
		hrde-1(tm1200)- 20ºC
		hrde-1(tm1200)- 20ºC
		hrde-1(tm1200)- 20ºC
		hrde-1(tm1200)- 20ºC
		hrde-1(tm1200)- 20ºC
		hrde-1(tm1200)- 20ºC
		hrde-1(tm1200)- 20ºC
		hrde-1(tm1200)- 20ºC
		hrde-1(tm1200)- 20ºC
		hrde-1(tm1200)- 20ºC
		hrde-1(tm1200)- 20ºC
		hrde-1(tm1200)- 20ºC
		hrde-1(tm1200)- 20ºC
		hrde-1(tm1200)- 20ºC
		hrde-1(tm1200)- 20ºC
		hrde-1(tm1200)- 20ºC
		hrde-1(tm1200)- 20ºC
		hrde-1(tm1200)- 20ºC
		hrde-1(tm1200)- 20ºC
		hrde-1(tm1200)- 20ºC
		hrde-1(tm1200)- 20ºC
		hrde-1(tm1200)- 20ºC
		hrde-1(tm1200)- 20ºC
		hrde-1(tm1200)- 20ºC
		hrde-1(tm1200)- 20ºC
		hrde-1(tm1200)- 20ºC
		hrde-1(tm1200)- 20ºC
		hrde-1(tm1200)- 20ºC
		hrde-1(tm1200)- 20ºC
		hrde-1(tm1200)- 20ºC
		hrde-1(tm1200)- 20ºC
		hrde-1(tm1200)- 20ºC
		hrde-1(tm1200)- 20ºC
		hrde-1(tm1200)- 20ºC
		hrde-1(tm1200)- 20ºC
		hrde-1(tm1200)- 20ºC
		hrde-1(tm1200)- 20ºC
		hrde-1(tm1200)- 20ºC
		hrde-1(tm1200)- 20ºC
		hrde-1(tm1200)- 20ºC
		hrde-1(tm1200)- 20ºC
		hrde-1(tm1200)- 20ºC
		hrde-1(tm1200)- 20ºC
		hrde-1(tm1200)- 20ºC
		hrde-1(tm1200)- 20ºC
		hrde-1(tm1200)- 20ºC
		hrde-1(tm1200)- 20ºC
		hrde-1(tm1200)- 20ºC
		hrde-1(tm1200)- 20ºC
		hrde-1(tm1200)- 20ºC
		hrde-1(tm1200)- 20ºC
		hrde-1(tm1200)- 20ºC
		hrde-1(tm1200)- 20ºC
		hrde-1(tm1200)- 20ºC
		hrde-1(tm1200)- 20ºC
		hrde-1(tm1200)- 20ºC
		hrde-1(tm1200)- 20ºC
		hrde-1(tm1200)- 20ºC
		hrde-1(tm1200)- 20ºC
		hrde-1(tm1200)- 20ºC
		hrde-1(tm1200)- 20ºC
		hrde-1(tm1200)- 20ºC
		hrde-1(tm1200)- 20ºC
		hrde-1(tm1200)- 20ºC
		hrde-1(tm1200)- 20ºC
		hrde-1(tm1200)- 20ºC
		hrde-1(tm1200)- 20ºC
		hrde-1(tm1200)- 20ºC
		hrde-1(tm1200)- 20ºC
		hrde-1(tm1200)- 20ºC
		hrde-1(tm1200)- 20ºC
		hrde-1(tm1200)- 20ºC
		hrde-1(tm1200)- 20ºC
		hrde-1(tm1200)- 20ºC
		hrde-1(tm1200)- 20ºC
		hrde-1(tm1200)- 20ºC
		hrde-1(tm1200)- 20ºC
		hrde-1(tm1200)- 20ºC
		hrde-1(tm1200)- 20ºC
		hrde-1(tm1200)- 20ºC
		hrde-1(tm1200)- 20ºC
		hrde-1(tm1200)- 20ºC
		hrde-1(tm1200)- 20ºC
		hrde-1(tm1200)- 20ºC
		hrde-1(tm1200)- 20ºC
		hrde-1(tm1200)- 20ºC
		hrde-1(tm1200)- 20ºC
		hrde-1(tm1200)- 20ºC
		hrde-1(tm1200)- 20ºC
		hrde-1(tm1200)- 20ºC
		hrde-1(tm1200)- 20ºC
		hrde-1(tm1200)- 20ºC
		hrde-1(tm1200)- 20ºC
		hrde-1(tm1200)- 20ºC
		hrde-1(tm1200)- 20ºC
		hrde-1(tm1200)- 20ºC
		hrde-1(tm1200)- 20ºC
		hrde-1(tm1200)- 20ºC
		hrde-1(tm1200)- 20ºC
		hrde-1(tm1200)- 20ºC
		hrde-1(tm1200)- 20ºC
		hrde-1(tm1200)- 20ºC
		hrde-1(tm1200)- 20ºC
		hrde-1(tm1200)- 20ºC
		hrde-1(tm1200)- 20ºC
		hrde-1(tm1200)- 20ºC
		hrde-1(tm1200)- 20ºC
		hrde-1(tm1200)- 20ºC
		hrde-1(tm1200)- 20ºC
		hrde-1(tm1200)- 20ºC
		hrde-1(tm1200)- 20ºC
		hrde-1(tm1200)- 20ºC
		hrde-1(tm1200)- 20ºC
		hrde-1(tm1200)- 20ºC
		hrde-1(tm1200)- 20ºC
		hrde-1(tm1200)- 20ºC
		hrde-1(tm1200)- 20ºC
		hrde-1(tm1200)- 20ºC
		hrde-1(tm1200)- 20ºC
		hrde-1(tm1200)- 20ºC
		hrde-1(tm1200)- 20ºC
		hrde-1(tm1200)- 20ºC
		hrde-1(tm1200)- 20ºC
		hrde-1(tm1200)- 20ºC
		hrde-1(tm1200)- 20ºC
		hrde-1(tm1200)- 20ºC
		hrde-1(tm1200)- 20ºC
		hrde-1(tm1200)- 20ºC
		hrde-1(tm1200)- 20ºC
		hrde-1(tm1200)- 20ºC
		hrde-1(tm1200)- 20ºC
		hrde-1(tm1200)- 20ºC
		hrde-1(tm1200)- 20ºC
		hrde-1(tm1200)- 20ºC
		hrde-1(tm1200)- 20ºC
		hrde-1(tm1200)- 20ºC
		hrde-1(tm1200)- 20ºC
		hrde-1(tm1200)- 20ºC
		hrde-1(tm1200)- 20ºC
		hrde-1(tm1200)- 20ºC
		hrde-1(tm1200)- 20ºC
		hrde-1(tm1200)- 20ºC
		hrde-1(tm1200)- 20ºC
		hrde-1(tm1200)- 20ºC
		hrde-1(tm1200)- 20ºC
		hrde-1(tm1200)- 20ºC
		hrde-1(tm1200)- 20ºC
		hrde-1(tm1200)- 20ºC
		hrde-1(tm1200)- 20ºC
		hrde-1(tm1200)- 20ºC
		hrde-1(tm1200)- 20ºC
		hrde-1(tm1200)- 20ºC
		hrde-1(tm1200)- 20ºC
		hrde-1(tm1200)- 20ºC
		hrde-1(tm1200)- 20ºC
		hrde-1(tm1200)- 20ºC
		hrde-1(tm1200)- 20ºC
		hrde-1(tm1200)- 20ºC
		hrde-1(tm1200)- 20ºC
		hrde-1(tm1200)- 20ºC
		hrde-1(tm1200)- 20ºC
		hrde-1(tm1200)- 20ºC
		hrde-1(tm1200)- 20ºC
		hrde-1(tm1200)- 20ºC
		hrde-1(tm1200)- 20ºC
		hrde-1(tm1200)- 20ºC
		hrde-1(tm1200)- 20ºC
		hrde-1(tm1200)- 20ºC
		hrde-1(tm1200)- 20ºC
		hrde-1(tm1200)- 20ºC
		hrde-1(tm1200)- 20ºC
		hrde-1(tm1200)- 20ºC
		hrde-1(tm1200)- 20ºC
		hrde-1(tm1200)- 20ºC
		hrde-1(tm1200)- 20ºC
		hrde-1(tm1200)- 20ºC
		hrde-1(tm1200)- 20ºC
		hrde-1(tm1200)- 20ºC
		hrde-1(tm1200)- 20ºC
		hrde-1(tm1200)- 20ºC
		hrde-1(tm1200)- 20ºC
		hrde-1(tm1200)- 20ºC
		hrde-1(tm1200)- 20ºC
		hrde-1(tm1200)- 20ºC
		hrde-1(tm1200)- 20ºC
		hrde-1(tm1200)- 20ºC
		hrde-1(tm1200)- 20ºC
		hrde-1(tm1200)- 20ºC
		hrde-1(tm1200)- 20ºC
		hrde-1(tm1200)- 20ºC
		hrde-1(tm1200)- 20ºC
		hrde-1(tm1200)- 20ºC
		hrde-1(tm1200)- 20ºC
		hrde-1(tm1200)- 20ºC
		hrde-1(tm1200)- 20ºC
		hrde-1(tm1200)- 20ºC
		hrde-1(tm1200)- 20ºC
		hrde-1(tm1200)- 20ºC
		hrde-1(tm1200)- 20ºC
		hrde-1(tm1200)- 20ºC
		hrde-1(tm1200)- 20ºC
		hrde-1(tm1200)- 20ºC
		hrde-1(tm1200)- 20ºC
		hrde-1(tm1200)- 20ºC
		hrde-1(tm1200)- 20ºC
		hrde-1(tm1200)- 20ºC
		hrde-1(tm1200)- 20ºC
		hrde-1(tm1200)- 20ºC
		hrde-1(tm1200)- 20ºC
		hrde-1(tm1200)- 20ºC
		hrde-1(tm1200)- 20ºC
		hrde-1(tm1200)- 20ºC
		hrde-1(tm1200)- 20ºC
		hrde-1(tm1200)- 20ºC
		hrde-1(tm1200)- 20ºC
		hrde-1(tm1200)- 20ºC
		hrde-1(tm1200)- 20ºC
		hrde-1(tm1200)- 20ºC
		hrde-1(tm1200)- 20ºC
		hrde-1(tm1200)- 20ºC
		hrde-1(tm1200)- 20ºC
		hrde-1(tm1200)- 20ºC
		hrde-1(tm1200)- 20ºC
		hrde-1(tm1200)- 20ºC
		hrde-1(tm1200)- 20ºC
		hrde-1(tm1200)- 20ºC
		hrde-1(tm1200)- 20ºC
		hrde-1(tm1200)- 20ºC
		hrde-1(tm1200)- 20ºC
		hrde-1(tm1200)- 20ºC
		hrde-1(tm1200)- 20ºC
		hrde-1(tm1200)- 20ºC
		hrde-1(tm1200)- 20ºC
		hrde-1(tm1200)- 20ºC
		hrde-1(tm1200)- 20ºC
		hrde-1(tm1200)- 20ºC
		hrde-1(tm1200)- 20ºC
		hrde-1(tm1200)- 20ºC
		hrde-1(tm1200)- 20ºC
		hrde-1(tm1200)- 20ºC
		hrde-1(tm1200)- 20ºC
		hrde-1(tm1200)- 20ºC
		hrde-1(tm1200)- 20ºC
		hrde-1(tm1200)- 20ºC
		hrde-1(tm1200)- 20ºC
		hrde-1(tm1200)- 20ºC
		hrde-1(tm1200)- 20ºC
		hrde-1(tm1200)- 20ºC
		hrde-1(tm1200)- 20ºC
		hrde-1(tm1200)- 20ºC
		hrde-1(tm1200)- 20ºC
		hrde-1(tm1200)- 20ºC
		hrde-1(tm1200)- 20ºC
		hrde-1(tm1200)- 20ºC
		hrde-1(tm1200)- 20ºC
		hrde-1(tm1200)- 20ºC
		hrde-1(tm1200)- 20ºC
		hrde-1(tm1200)- 20ºC
		hrde-1(tm1200)- 20ºC
		hrde-1(tm1200)- 20ºC
		hrde-1(tm1200)- 20ºC
		hrde-1(tm1200)- 20ºC
		hrde-1(tm1200)- 20ºC
		hrde-1(tm1200)- 20ºC
		hrde-1(tm1200)- 20ºC
		hrde-1(tm1200)- 20ºC
		hrde-1(tm1200)- 20ºC
		hrde-1(tm1200)- 20ºC
		hrde-1(tm1200)- 20ºC
		hrde-1(tm1200)- 20ºC
		hrde-1(tm1200)- 20ºC
		hrde-1(tm1200)- 20ºC
		hrde-1(tm1200)- 20ºC
		hrde-1(tm1200)- 20ºC
		hrde-1(tm1200)- 20ºC
		hrde-1(tm1200)- 20ºC
		hrde-1(tm1200)- 20ºC
		hrde-1(tm1200)- 20ºC
		hrde-1(tm1200)- 20ºC
		hrde-1(tm1200)- 20ºC
		hrde-1(tm1200)- 20ºC
		hrde-1(tm1200)- 20ºC
		hrde-1(tm1200)- 20ºC
		hrde-1(tm1200)- 20ºC
		hrde-1(tm1200)- 20ºC
		hrde-1(tm1200)- 20ºC
		hrde-1(tm1200)- 20ºC
		hrde-1(tm1200)- 20ºC
		hrde-1(tm1200)- 20ºC
		hrde-1(tm1200)- 20ºC
		hrde-1(tm1200)- 20ºC
		hrde-1(tm1200)- 20ºC
		hrde-1(tm1200)- 20ºC
		hrde-1(tm1200)- 20ºC
		hrde-1(tm1200)- 20ºC
		hrde-1(tm1200)- 20ºC
		hrde-1(tm1200)- 20ºC
		hrde-1(tm1200)- 20ºC
		hrde-1(tm1200)- 20ºC
		hrde-1(tm1200)- 20ºC
		hrde-1(tm1200)- 20ºC
		hrde-1(tm1200)- 20ºC
		hrde-1(tm1200)- 20ºC
		hrde-1(tm1200)- 20ºC
		hrde-1(tm1200)- 20ºC
		hrde-1(tm1200)- 20ºC
		hrde-1(tm1200)- 20ºC
		hrde-1(tm1200)- 20ºC
		hrde-1(tm1200)- 20ºC
		hrde-1(tm1200)- 20ºC
		hrde-1(tm1200)- 20ºC
		hrde-1(tm1200)- 20ºC
		hrde-1(tm1200)- 20ºC
		hrde-1(tm1200)- 20ºC
		hrde-1(tm1200)- 20ºC
		hrde-1(tm1200)- 20ºC
		hrde-1(tm1200)- 20ºC
		hrde-1(tm1200)- 20ºC
		hrde-1(tm1200)- 20ºC
		hrde-1(tm1200)- 20ºC
		hrde-1(tm1200)- 20ºC
		hrde-1(tm1200)- 20ºC
		hrde-1(tm1200)- 20ºC
		hrde-1(tm1200)- 20ºC
		hrde-1(tm1200)- 20ºC
		hrde-1(tm1200)- 20ºC
		hrde-1(tm1200)- 20ºC
		hrde-1(tm1200)- 20ºC
		hrde-1(tm1200)- 20ºC
		hrde-1(tm1200)- 20ºC
		hrde-1(tm1200)- 20ºC
		hrde-1(tm1200)- 20ºC
		hrde-1(tm1200)- 20ºC
		hrde-1(tm1200)- 20ºC
		hrde-1(tm1200)- 20ºC
		hrde-1(tm1200)- 20ºC
		hrde-1(tm1200)- 20ºC
		hrde-1(tm1200)- 20ºC
		hrde-1(tm1200)- 20ºC
		hrde-1(tm1200)- 20ºC
		hrde-1(tm1200)- 20ºC
		hrde-1(tm1200)- 20ºC
		hrde-1(tm1200)- 20ºC
		hrde-1(tm1200)- 20ºC
		hrde-1(tm1200)- 20ºC
		hrde-1(tm1200)- 20ºC
		hrde-1(tm1200)- 20ºC
		hrde-1(tm1200)- 20ºC
		hrde-1(tm1200)- 20ºC
		hrde-1(tm1200)- 20ºC
		hrde-1(tm1200)- 20ºC
		hrde-1(tm1200)- 20ºC
		hrde-1(tm1200)- 20ºC
		hrde-1(tm1200)- 20ºC
		hrde-1(tm1200)- 20ºC
		hrde-1(tm1200)- 20ºC
		hrde-1(tm1200)- 20ºC
		hrde-1(tm1200)- 20ºC
		hrde-1(tm1200)- 20ºC
		hrde-1(tm1200)- 20ºC
		hrde-1(tm1200)- 20ºC
		hrde-1(tm1200)- 20ºC
		hrde-1(tm1200)- 20ºC
		hrde-1(tm1200)- 20ºC
		hrde-1(tm1200)- 20ºC
		hrde-1(tm1200)- 20ºC
		hrde-1(tm1200)- 20ºC
		hrde-1(tm1200)- 20ºC
		hrde-1(tm1200)- 20ºC
		hrde-1(tm1200)- 20ºC
		hrde-1(tm1200)- 20ºC
		hrde-1(tm1200)- 20ºC
		hrde-1(tm1200)- 20ºC
		hrde-1(tm1200)- 20ºC
		hrde-1(tm1200)- 20ºC
		hrde-1(tm1200)- 20ºC
		hrde-1(tm1200)- 20ºC
		hrde-1(tm1200)- 20ºC
		hrde-1(tm1200)- 20ºC
		hrde-1(tm1200)- 20ºC
		hrde-1(tm1200)- 20ºC
		hrde-1(tm1200)- 20ºC
		hrde-1(tm1200)- 20ºC
		hrde-1(tm1200)- 20ºC
		hrde-1(tm1200)- 20ºC
		hrde-1(tm1200)- 20ºC
		hrde-1(tm1200)- 20ºC
		hrde-1(tm1200)- 20ºC
		hrde-1(tm1200)- 20ºC
		hrde-1(tm1200)- 20ºC
		hrde-1(tm1200)- 20ºC
		hrde-1(tm1200)- 20ºC
		hrde-1(tm1200)- 20ºC
		hrde-1(tm1200)- 20ºC
		hrde-1(tm1200)- 20ºC
		hrde-1(tm1200)- 20ºC
		hrde-1(tm1200)- 20ºC
		hrde-1(tm1200)- 20ºC
		hrde-1(tm1200)- 20ºC
		hrde-1(tm1200)- 20ºC
		hrde-1(tm1200)- 20ºC
		hrde-1(tm1200)- 20ºC
		hrde-1(tm1200)- 20ºC
		hrde-1(tm1200)- 20ºC
		hrde-1(tm1200)- 20ºC
		hrde-1(tm1200)- 20ºC
		hrde-1(tm1200)- 20ºC
		hrde-1(tm1200)- 20ºC
		hrde-1(tm1200)- 20ºC
		hrde-1(tm1200)- 20ºC
		hrde-1(tm1200)- 20ºC
		hrde-1(tm1200)- 20ºC
		hrde-1(tm1200)- 20ºC
		hrde-1(tm1200)- 20ºC
		hrde-1(tm1200)- 20ºC
		hrde-1(tm1200)- 20ºC
		hrde-1(tm1200)- 20ºC
		hrde-1(tm1200)- 20ºC
		hrde-1(tm1200)- 20ºC
		hrde-1(tm1200)- 20ºC
		hrde-1(tm1200)- 20ºC
		hrde-1(tm1200)- 20ºC
		hrde-1(tm1200)- 20ºC
		hrde-1(tm1200)- 20ºC
		hrde-1(tm1200)- 20ºC
		hrde-1(tm1200)- 20ºC
		hrde-1(tm1200)- 20ºC
		hrde-1(tm1200)- 20ºC
		hrde-1(tm1200)- 20ºC
		hrde-1(tm1200)- 20ºC
		hrde-1(tm1200)- 20ºC
		hrde-1(tm1200)- 20ºC
		hrde-1(tm1200)- 20ºC
		hrde-1(tm1200)- 20ºC
		hrde-1(tm1200)- 20ºC
		hrde-1(tm1200)- 20ºC
		hrde-1(tm1200)- 20ºC
		hrde-1(tm1200)- 20ºC
		hrde-1(tm1200)- 20ºC
		hrde-1(tm1200)- 20ºC
		hrde-1(tm1200)- 20ºC
		hrde-1(tm1200)- 20ºC
		hrde-1(tm1200)- 20ºC
		hrde-1(tm1200)- 20ºC
		hrde-1(tm1200)- 20ºC
		hrde-1(tm1200)- 20ºC
		hrde-1(tm1200)- 20ºC
		hrde-1(tm1200)- 20ºC
		hrde-1(tm1200)- 20ºC
		hrde-1(tm1200)- 20ºC
		hrde-1(tm1200)- 20ºC
		hrde-1(tm1200)- 20ºC
		hrde-1(tm1200)- 20ºC
		hrde-1(tm1200)- 20ºC
		hrde-1(tm1200)- 20ºC
		hrde-1(tm1200)- 20ºC
		hrde-1(tm1200)- 20ºC
		hrde-1(tm1200)- 20ºC
		hrde-1(tm1200)- 20ºC
		hrde-1(tm1200)- 20ºC
		hrde-1(tm1200)- 20ºC
		hrde-1(tm1200)- 20ºC
		hrde-1(tm1200)- 20ºC
		hrde-1(tm1200)- 20ºC
		hrde-1(tm1200)- 20ºC
		hrde-1(tm1200)- 20ºC
		hrde-1(tm1200)- 20ºC
		hrde-1(tm1200)- 20ºC
		hrde-1(tm1200)- 20ºC
		hrde-1(tm1200)- 20ºC
		hrde-1(tm1200)- 20ºC
		hrde-1(tm1200)- 20ºC
		hrde-1(tm1200)- 20ºC
		hrde-1(tm1200)- 20ºC
		hrde-1(tm1200)- 20ºC
		hrde-1(tm1200)- 20ºC
		hrde-1(tm1200)- 20ºC
		hrde-1(tm1200)- 20ºC
		hrde-1(tm1200)- 20ºC
		hrde-1(tm1200)- 20ºC
		hrde-1(tm1200)- 20ºC
		hrde-1(tm1200)- 20ºC
		hrde-1(tm1200)- 20ºC
		hrde-1(tm1200)- 20ºC
		hrde-1(tm1200)- 20ºC
		hrde-1(tm1200)- 20ºC
		hrde-1(tm1200)- 20ºC
		hrde-1(tm1200)- 20ºC
		hrde-1(tm1200)- 20ºC
		hrde-1(tm1200)- 20ºC
		hrde-1(tm1200)- 20ºC
		hrde-1(tm1200)- 20ºC
		hrde-1(tm1200)- 20ºC
		hrde-1(tm1200)- 20ºC
		hrde-1(tm1200)- 20ºC
		hrde-1(tm1200)- 20ºC
		hrde-1(tm1200)- 20ºC
		hrde-1(tm1200)- 20ºC
		hrde-1(tm1200)- 20ºC
		hrde-1(tm1200)- 20ºC
		hrde-1(tm1200)- 20ºC
		hrde-1(tm1200)- 20ºC
		hrde-1(tm1200)- 20ºC
		hrde-1(tm1200)- 20ºC
		hrde-1(tm1200)- 20ºC
		hrde-1(tm1200)- 20ºC
		hrde-1(tm1200)- 20ºC
		hrde-1(tm1200)- 20ºC
		hrde-1(tm1200)- 20ºC
		hrde-1(tm1200)- 20ºC
		hrde-1(tm1200)- 20ºC
		hrde-1(tm1200)- 20ºC
		hrde-1(tm1200)- 20ºC
		hrde-1(tm1200)- 20ºC
		hrde-1(tm1200)- 20ºC
		hrde-1(tm1200)- 20ºC
		hrde-1(tm1200)- 20ºC
		hrde-1(tm1200)- 20ºC
		hrde-1(tm1200)- 20ºC
		hrde-1(tm1200)- 20ºC
		hrde-1(tm1200)- 20ºC
		hrde-1(tm1200)- 20ºC
		hrde-1(tm1200)- 20ºC
		hrde-1(tm1200)- 20ºC
		hrde-1(tm1200)- 20ºC
		hrde-1(tm1200)- 20ºC
		hrde-1(tm1200)- 20ºC
		hrde-1(tm1200)- 20ºC
		hrde-1(tm1200)- 20ºC
		hrde-1(tm1200)- 20ºC
		hrde-1(tm1200)- 20ºC
		hrde-1(tm1200)- 20ºC
		hrde-1(tm1200)- 20ºC
		hrde-1(tm1200)- 20ºC
		hrde-1(tm1200)- 20ºC
		hrde-1(tm1200)- 20ºC
		hrde-1(tm1200)- 20ºC
		hrde-1(tm1200)- 20ºC
		hrde-1(tm1200)- 20ºC
		hrde-1(tm1200)- 20ºC
		hrde-1(tm1200)- 20ºC
		hrde-1(tm1200)- 20ºC
		hrde-1(tm1200)- 20ºC
		hrde-1(tm1200)- 20ºC
		hrde-1(tm1200)- 20ºC
		hrde-1(tm1200)- 20ºC
		hrde-1(tm1200)- 20ºC
		hrde-1(tm1200)- 20ºC
		hrde-1(tm1200)- 20ºC
		hrde-1(tm1200)- 20ºC
		hrde-1(tm1200)- 20ºC
		hrde-1(tm1200)- 20ºC
		hrde-1(tm1200)- 20ºC
		hrde-1(tm1200)- 20ºC
		hrde-1(tm1200)- 20ºC
		hrde-1(tm1200)- 20ºC
		hrde-1(tm1200)- 20ºC
		hrde-1(tm1200)- 20ºC
		hrde-1(tm1200)- 20ºC
		hrde-1(tm1200)- 20ºC
		hrde-1(tm1200)- 20ºC
		hrde-1(tm1200)- 20ºC
		hrde-1(tm1200)- 20ºC
		hrde-1(tm1200)- 20ºC
		hrde-1(tm1200)- 20ºC
		hrde-1(tm1200)- 20ºC
		hrde-1(tm1200)- 20ºC
		hrde-1(tm1200)- 20ºC
		hrde-1(tm1200)- 20ºC
		hrde-1(tm1200)- 20ºC
		hrde-1(tm1200)- 20ºC
		hrde-1(tm1200)- 20ºC
		hrde-1(tm1200)- 20ºC
		hrde-1(tm1200)- 20ºC
		hrde-1(tm1200)- 20ºC
		hrde-1(tm1200)- 20ºC
		hrde-1(tm1200)- 20ºC
		hrde-1(tm1200)- 20ºC
		hrde-1(tm1200)- 20ºC
		hrde-1(tm1200)- 20ºC
		hrde-1(tm1200)- 20ºC
		hrde-1(tm1200)- 20ºC
		hrde-1(tm1200)- 20ºC
		hrde-1(tm1200)- 20ºC
		hrde-1(tm1200)- 20ºC
		hrde-1(tm1200)- 20ºC
		hrde-1(tm1200)- 20ºC
		hrde-1(tm1200)- 20ºC
		hrde-1(tm1200)- 20ºC
		hrde-1(tm1200)- 20ºC
		hrde-1(tm1200)- 20ºC
		hrde-1(tm1200)- 20ºC
		hrde-1(tm1200)- 20ºC
		hrde-1(tm1200)- 20ºC
		hrde-1(tm1200)- 20ºC
		hrde-1(tm1200)- 20ºC
		hrde-1(tm1200)- 20ºC
		hrde-1(tm1200)- 20ºC
		hrde-1(tm1200)- 20ºC
		hrde-1(tm1200)- 20ºC
		hrde-1(tm1200)- 20ºC
		hrde-1(tm1200)- 20ºC
		hrde-1(tm1200)- 20ºC
		hrde-1(tm1200)- 20ºC
		hrde-1(tm1200)- 20ºC
		hrde-1(tm1200)- 20ºC
		hrde-1(tm1200)- 20ºC
		hrde-1(tm1200)- 20ºC
		hrde-1(tm1200)- 20ºC
		hrde-1(tm1200)- 20ºC
		hrde-1(tm1200)- 20ºC
		hrde-1(tm1200)- 20ºC
		hrde-1(tm1200)- 20ºC
		hrde-1(tm1200)- 20ºC
		hrde-1(tm1200)- 20ºC
		hrde-1(tm1200)- 20ºC
		hrde-1(tm1200)- 20ºC
		hrde-1(tm1200)- 20ºC
		hrde-1(tm1200)- 20ºC
		hrde-1(tm1200)- 20ºC
		hrde-1(tm1200)- 20ºC
		hrde-1(tm1200)- 20ºC
		hrde-1(tm1200)- 20ºC
		hrde-1(tm1200)- 20ºC
		hrde-1(tm1200)- 20ºC
		hrde-1(tm1200)- 20ºC
		hrde-1(tm1200)- 20ºC
		hrde-1(tm1200)- 20ºC
		hrde-1(tm1200)- 20ºC
		hrde-1(tm1200)- 20ºC
		hrde-1(tm1200)- 20ºC
		hrde-1(tm1200)- 20ºC
		hrde-1(tm1200)- 20ºC
		hrde-1(tm1200)- 20ºC
		hrde-1(tm1200)- 20ºC
		hrde-1(tm1200)- 20ºC
		hrde-1(tm1200)- 20ºC
		hrde-1(tm1200)- 20ºC
		hrde-1(tm1200)- 20ºC
		hrde-1(tm1200)- 20ºC
		hrde-1(tm1200)- 20ºC
		hrde-1(tm1200)- 20ºC
		hrde-1(tm1200)- 20ºC
		hrde-1(tm1200)- 20ºC
		hrde-1(tm1200)- 20ºC
		hrde-1(tm1200)- 20ºC
		hrde-1(tm1200)- 20ºC
		hrde-1(tm1200)- 20ºC
		hrde-1(tm1200)- 20ºC
		hrde-1(tm1200)- 20ºC
		hrde-1(tm1200)- 20ºC
		hrde-1(tm1200)- 20ºC
		hrde-1(tm1200)- 20ºC
		hrde-1(tm1200)- 20ºC
		hrde-1(tm1200)- 20ºC
		hrde-1(tm1200)- 20ºC
		hrde-1(tm1200)- 20ºC
		hrde-1(tm1200)- 20ºC
		hrde-1(tm1200)- 20ºC
		hrde-1(tm1200)- 20ºC
		hrde-1(tm1200)- 20ºC
		hrde-1(tm1200)- 20ºC
		hrde-1(tm1200)- 20ºC
		hrde-1(tm1200)- 20ºC
		hrde-1(tm1200)- 20ºC
		hrde-1(tm1200)- 20ºC
		hrde-1(tm1200)- 20ºC
		hrde-1(tm1200)- 20ºC
		hrde-1(tm1200)- 20ºC
		hrde-1(tm1200)- 20ºC
		hrde-1(tm1200)- 20ºC
		hrde-1(tm1200)- 20ºC
		hrde-1(tm1200)- 20ºC
		hrde-1(tm1200)- 20ºC
		hrde-1(tm1200)- 20ºC
		hrde-1(tm1200)- 20ºC
		hrde-1(tm1200)- 20ºC
		hrde-1(tm1200)- 20ºC
		hrde-1(tm1200)- 20ºC
		hrde-1(tm1200)- 20ºC
		hrde-1(tm1200)- 20ºC
		hrde-1(tm1200)- 20ºC
		hrde-1(tm1200)- 20ºC
		hrde-1(tm1200)- 20ºC
		hrde-1(tm1200)- 20ºC
		hrde-1(tm1200)- 20ºC
		hrde-1(tm1200)- 20ºC
		hrde-1(tm1200)- 20ºC
		hrde-1(tm1200)- 20ºC
		hrde-1(tm1200)- 20ºC
		hrde-1(tm1200)- 20ºC
		hrde-1(tm1200)- 20ºC
		hrde-1(tm1200)- 20ºC
		hrde-1(tm1200)- 20ºC
		hrde-1(tm1200)- 20ºC
		hrde-1(tm1200)- 20ºC
		hrde-1(tm1200)- 20ºC
		hrde-1(tm1200)- 20ºC
		hrde-1(tm1200)- 20ºC
		hrde-1(tm1200)- 20ºC
		hrde-1(tm1200)- 20ºC
		hrde-1(tm1200)- 20ºC
		hrde-1(tm1200)- 20ºC
		hrde-1(tm1200)- 20ºC
		hrde-1(tm1200)- 20ºC
		hrde-1(tm1200)- 20ºC
		hrde-1(tm1200)- 20ºC
		hrde-1(tm1200)- 20ºC
		hrde-1(tm1200)- 20ºC
		hrde-1(tm1200)- 20ºC
		hrde-1(tm1200)- 20ºC
		hrde-1(tm1200)- 20ºC
		hrde-1(tm1200)- 20ºC
		hrde-1(tm1200)- 20ºC
		hrde-1(tm1200)- 20ºC
		hrde-1(tm1200)- 20ºC
		hrde-1(tm1200)- 20ºC
		hrde-1(tm1200)- 20ºC
		hrde-1(tm1200)- 20ºC
		hrde-1(tm1200)- 20ºC
		hrde-1(tm1200)- 20ºC
		hrde-1(tm1200)- 20ºC
		hrde-1(tm1200)- 20ºC
		hrde-1(tm1200)- 20ºC
		hrde-1(tm1200)- 20ºC
		hrde-1(tm1200)- 20ºC
		hrde-1(tm1200)- 20ºC
		hrde-1(tm1200)- 20ºC
		hrde-1(tm1200)- 20ºC
		hrde-1(tm1200)- 20ºC
[truncated: 1,046,575+ more rows]

## Sheet: hrde-1 up
Supplementary Data 6, Sheet 3. mRNAs significantly up-regulated in hrde-1(tm1200) mutant animals at 20ºC
Note: adjusted p-values were calculated by Deseq2 using the Benjamini and Hochberg multiple comparisons adjustment.
Gene name	Sample 1	Sample 2	log2FoldChange	adjusted p-value
WBGene00018648	wild-type	hrde-1(tm1200)	10.2682	4.67614e-11
WBGene00013832	wild-type	hrde-1(tm1200)	9.42329	2.55932e-24
WBGene00008010	wild-type	hrde-1(tm1200)	8.61859	1.02215e-46
WBGene00235090	wild-type	hrde-1(tm1200)	8.26528	9.88376e-07
WBGene00013157	wild-type	hrde-1(tm1200)	6.9451	0.000248072
WBGene00044249	wild-type	hrde-1(tm1200)	6.92677	1.18756e-08
WBGene00010451	wild-type	hrde-1(tm1200)	6.78509	0.000622862
WBGene00023172	wild-type	hrde-1(tm1200)	6.67995	2.7406e-46
WBGene00235370	wild-type	hrde-1(tm1200)	6.59968	0.000758663
WBGene00008862	wild-type	hrde-1(tm1200)	5.95771	1.20767e-65
WBGene00017508	wild-type	hrde-1(tm1200)	5.81138	6.53047e-12
WBGene00016551	wild-type	hrde-1(tm1200)	5.54658	3.58887e-05
WBGene00014977	wild-type	hrde-1(tm1200)	5.40239	1.32883e-08
WBGene00044541	wild-type	hrde-1(tm1200)	5.35786	9.88376e-07
WBGene00015788	wild-type	hrde-1(tm1200)	5.32386	3.83433e-41
WBGene00219972	wild-type	hrde-1(tm1200)	4.76611	0.00766521
WBGene00008863	wild-type	hrde-1(tm1200)	4.73045	1.09119e-15
WBGene00017069	wild-type	hrde-1(tm1200)	4.72024	9.9164e-72
WBGene00019070	wild-type	hrde-1(tm1200)	4.65651	4.33976e-08
WBGene00007125	wild-type	hrde-1(tm1200)	4.56107	3.22564e-12
WBGene00044284	wild-type	hrde-1(tm1200)	4.51751	0.016177
WBGene00016639	wild-type	hrde-1(tm1200)	4.49062	1.17378e-05
WBGene00014769	wild-type	hrde-1(tm1200)	4.44945	0.0124728
WBGene00009224	wild-type	hrde-1(tm1200)	4.40856	7.61651e-40
WBGene00009509	wild-type	hrde-1(tm1200)	4.3771	9.60331e-20
WBGene00019534	wild-type	hrde-1(tm1200)	4.27613	0.0206252
WBGene00013152	wild-type	hrde-1(tm1200)	4.23905	0.00157837
WBGene00014836	wild-type	hrde-1(tm1200)	4.19547	3.98351e-31
WBGene00018850	wild-type	hrde-1(tm1200)	4.09857	1.81949e-13
WBGene00269438	wild-type	hrde-1(tm1200)	4.05934	1.80192e-06
WBGene00195155	wild-type	hrde-1(tm1200)	4.02438	3.20797e-06
WBGene00018647	wild-type	hrde-1(tm1200)	3.98167	1.97382e-17
WBGene00009602	wild-type	hrde-1(tm1200)	3.85282	0.0211757
WBGene00011172	wild-type	hrde-1(tm1200)	3.77065	0.0442766
WBGene00013830	wild-type	hrde-1(tm1200)	3.75728	0.0220988
WBGene00016565	wild-type	hrde-1(tm1200)	3.69343	3.38846e-06
WBGene00018851	wild-type	hrde-1(tm1200)	3.62962	1.23296e-05
WBGene00002063	wild-type	hrde-1(tm1200)	3.60062	7.14604e-24
WBGene00014206	wild-type	hrde-1(tm1200)	3.56851	9.60655e-18
WBGene00011674	wild-type	hrde-1(tm1200)	3.46783	0.0219938
WBGene00008681	wild-type	hrde-1(tm1200)	3.45243	5.08198e-20
WBGene00022302	wild-type	hrde-1(tm1200)	3.3239	3.43705e-12
WBGene00044212	wild-type	hrde-1(tm1200)	3.30998	0.000355035
WBGene00014884	wild-type	hrde-1(tm1200)	3.3066	9.69543e-15
WBGene00018310	wild-type	hrde-1(tm1200)	3.22761	0.000216022
WBGene00010759	wild-type	hrde-1(tm1200)	3.17043	7.39361e-19
WBGene00015402	wild-type	hrde-1(tm1200)	3.10453	0.00467658
WBGene00009247	wild-type	hrde-1(tm1200)	3.07858	1.19928e-10
WBGene00007454	wild-type	hrde-1(tm1200)	3.04151	1.34213e-05
WBGene00015735	wild-type	hrde-1(tm1200)	2.99034	4.15918e-17
WBGene00008111	wild-type	hrde-1(tm1200)	2.95626	7.08688e-05
WBGene00022040	wild-type	hrde-1(tm1200)	2.94663	0.00157837
WBGene00011712	wild-type	hrde-1(tm1200)	2.92724	0.000852647
WBGene00014672	wild-type	hrde-1(tm1200)	2.90637	0.000282837
WBGene00021673	wild-type	hrde-1(tm1200)	2.89526	2.97566e-09
WBGene00009511	wild-type	hrde-1(tm1200)	2.87581	3.23513e-07
WBGene00021671	wild-type	hrde-1(tm1200)	2.86301	3.53337e-09
WBGene00012547	wild-type	hrde-1(tm1200)	2.7968	0.0120904
WBGene00020860	wild-type	hrde-1(tm1200)	2.74893	2.74316e-06
WBGene00021886	wild-type	hrde-1(tm1200)	2.73393	5.1531e-07
WBGene00016885	wild-type	hrde-1(tm1200)	2.72639	3.27532e-10
WBGene00269376	wild-type	hrde-1(tm1200)	2.63879	9.88376e-07
WBGene00045050	wild-type	hrde-1(tm1200)	2.63777	0.000649706
WBGene00010989	wild-type	hrde-1(tm1200)	2.60605	8.65204e-08
WBGene00077762	wild-type	hrde-1(tm1200)	2.57356	0.0142219
WBGene00017264	wild-type	hrde-1(tm1200)	2.53869	0.0279284
WBGene00019541	wild-type	hrde-1(tm1200)	2.52112	4.26179e-05
WBGene00013581	wild-type	hrde-1(tm1200)	2.49839	0.00679316
WBGene00018223	wild-type	hrde-1(tm1200)	2.49102	4.79029e-05
WBGene00016072	wild-type	hrde-1(tm1200)	2.48633	0.000678241
WBGene00018718	wild-type	hrde-1(tm1200)	2.47561	2.79132e-06
WBGene00044901	wild-type	hrde-1(tm1200)	2.47119	0.000540765
WBGene00016052	wild-type	hrde-1(tm1200)	2.44666	0.00224374
WBGene00015786	wild-type	hrde-1(tm1200)	2.44592	0.000787284
WBGene00007303	wild-type	hrde-1(tm1200)	2.44293	2.84223e-14
WBGene00007766	wild-type	hrde-1(tm1200)	2.41049	2.07207e-16
WBGene00014643	wild-type	hrde-1(tm1200)	2.40642	3.39482e-05
WBGene00021805	wild-type	hrde-1(tm1200)	2.39467	1.74593e-06
WBGene00044161	wild-type	hrde-1(tm1200)	2.39126	0.00263813
WBGene00017507	wild-type	hrde-1(tm1200)	2.36293	0.00829649
WBGene00010485	wild-type	hrde-1(tm1200)	2.35229	0.00489686
WBGene00001752	wild-type	hrde-1(tm1200)	2.32543	1.07921e-07
WBGene00019517	wild-type	hrde-1(tm1200)	2.32173	0.00134603
WBGene00022017	wild-type	hrde-1(tm1200)	2.2971	0.00489686
WBGene00003614	wild-type	hrde-1(tm1200)	2.26128	0.00609605
WBGene00020451	wild-type	hrde-1(tm1200)	2.11168	3.64624e-05
WBGene00012404	wild-type	hrde-1(tm1200)	2.09646	0.0158256
WBGene00206415	wild-type	hrde-1(tm1200)	2.09164	0.000175289
WBGene00015366	wild-type	hrde-1(tm1200)	2.08453	0.0178747
WBGene00012898	wild-type	hrde-1(tm1200)	2.08335	0.0406287
WBGene00007440	wild-type	hrde-1(tm1200)	2.07213	1.45881e-05
WBGene00011910	wild-type	hrde-1(tm1200)	2.06743	0.00236492
WBGene00012374	wild-type	hrde-1(tm1200)	2.06658	0.000121163
WBGene00009226	wild-type	hrde-1(tm1200)	2.03462	0.00338051
WBGene00013771	wild-type	hrde-1(tm1200)	2.03299	0.00446368
WBGene00015012	wild-type	hrde-1(tm1200)	2.02445	0.00034733
WBGene00006047	wild-type	hrde-1(tm1200)	2.01874	0.0142219
WBGene00012947	wild-type	hrde-1(tm1200)	2.01526	3.16323e-06
WBGene00001760	wild-type	hrde-1(tm1200)	2.01355	0.00117822
WBGene00004976	wild-type	hrde-1(tm1200)	1.99714	0.000248072
WBGene00018852	wild-type	hrde-1(tm1200)	1.97421	0.000101975
WBGene00012294	wild-type	hrde-1(tm1200)	1.97112	0.00174684
WBGene00013887	wild-type	hrde-1(tm1200)	1.95382	0.000648096
WBGene00001783	wild-type	hrde-1(tm1200)	1.92506	0.019026
WBGene00021239	wild-type	hrde-1(tm1200)	1.82336	1.15142e-07
WBGene00011964	wild-type	hrde-1(tm1200)	1.81816	1.80787e-07
WBGene00011401	wild-type	hrde-1(tm1200)	1.8069	0.0163827
WBGene00017978	wild-type	hrde-1(tm1200)	1.75965	0.00609605
WBGene00008341	wild-type	hrde-1(tm1200)	1.75085	0.000651742
WBGene00015141	wild-type	hrde-1(tm1200)	1.70762	1.56956e-05
WBGene00023284	wild-type	hrde-1(tm1200)	1.70024	0.000626916
WBGene00001859	wild-type	hrde-1(tm1200)	1.67311	0.0120904
WBGene00007509	wild-type	hrde-1(tm1200)	1.6727	0.0325443
WBGene00010931	wild-type	hrde-1(tm1200)	1.65383	0.0201846
WBGene00020414	wild-type	hrde-1(tm1200)	1.63566	0.00232303
WBGene00189951	wild-type	hrde-1(tm1200)	1.6265	0.000198306
WBGene00015988	wild-type	hrde-1(tm1200)	1.61473	0.00767591
WBGene00000801	wild-type	hrde-1(tm1200)	1.60561	0.00515272
WBGene00006539	wild-type	hrde-1(tm1200)	1.60326	0.0153457
WBGene00001778	wild-type	hrde-1(tm1200)	1.60117	0.044634
WBGene00011979	wild-type	hrde-1(tm1200)	1.60072	0.0206252
WBGene00007376	wild-type	hrde-1(tm1200)	1.55601	0.00212692
WBGene00019441	wild-type	hrde-1(tm1200)	1.55467	0.00103273
WBGene00021113	wild-type	hrde-1(tm1200)	1.5386	0.0104826
WBGene00008178	wild-type	hrde-1(tm1200)	1.53501	0.019838
WBGene00019963	wild-type	hrde-1(tm1200)	1.53081	0.000927346
WBGene00015456	wild-type	hrde-1(tm1200)	1.52703	0.00182378
WBGene00007507	wild-type	hrde-1(tm1200)	1.5228	0.00228256
WBGene00003457	wild-type	hrde-1(tm1200)	1.51716	0.0134157
WBGene00045416	wild-type	hrde-1(tm1200)	1.49719	0.0174438
WBGene00009884	wild-type	hrde-1(tm1200)	1.47976	0.00628943
WBGene00003647	wild-type	hrde-1(tm1200)	1.46825	0.0167145
WBGene00003424	wild-type	hrde-1(tm1200)	1.45303	0.037023
WBGene00013999	wild-type	hrde-1(tm1200)	1.43912	0.0262765
WBGene00019789	wild-type	hrde-1(tm1200)	1.43156	0.0113824
WBGene00013859	wild-type	hrde-1(tm1200)	1.4312	0.0433596
WBGene00009344	wild-type	hrde-1(tm1200)	1.40702	0.0259415
WBGene00012324	wild-type	hrde-1(tm1200)	1.40299	0.00034733
WBGene00007366	wild-type	hrde-1(tm1200)	1.39987	0.0226631
WBGene00019197	wild-type	hrde-1(tm1200)	1.39775	0.00224991
WBGene00004904	wild-type	hrde-1(tm1200)	1.38393	0.0320248
WBGene00014021	wild-type	hrde-1(tm1200)	1.38168	0.0288458
WBGene00020715	wild-type	hrde-1(tm1200)	1.35049	0.0359328
WBGene00012228	wild-type	hrde-1(tm1200)	1.33227	0.0444705
WBGene00012144	wild-type	hrde-1(tm1200)	1.32589	0.00406338
WBGene00007190	wild-type	hrde-1(tm1200)	1.32324	0.0359328
WBGene00001753	wild-type	hrde-1(tm1200)	1.31348	8.34491e-05
WBGene00007749	wild-type	hrde-1(tm1200)	1.29691	0.0443163
WBGene00044206	wild-type	hrde-1(tm1200)	1.29432	0.0206207
WBGene00004371	wild-type	hrde-1(tm1200)	1.2698	0.00489686
WBGene00018260	wild-type	hrde-1(tm1200)	1.26609	0.0359328
WBGene00001433	wild-type	hrde-1(tm1200)	1.25726	0.0220683
WBGene00014030	wild-type	hrde-1(tm1200)	1.24469	0.00228757
WBGene00006052	wild-type	hrde-1(tm1200)	1.23302	0.0273128
WBGene00000670	wild-type	hrde-1(tm1200)	1.22529	0.000166213
WBGene00007675	wild-type	hrde-1(tm1200)	1.20503	0.0328811
WBGene00019598	wild-type	hrde-1(tm1200)	1.18387	0.00141933
WBGene00022564	wild-type	hrde-1(tm1200)	1.17658	0.0323203
WBGene00045457	wild-type	hrde-1(tm1200)	1.17504	0.0385736
WBGene00006050	wild-type	hrde-1(tm1200)	1.14865	0.0216299
WBGene00007308	wild-type	hrde-1(tm1200)	1.1481	0.0259415
WBGene00001768	wild-type	hrde-1(tm1200)	1.1364	0.0185188
WBGene00007228	wild-type	hrde-1(tm1200)	1.12967	0.0240743
WBGene00016351	wild-type	hrde-1(tm1200)	1.11898	0.0486558
WBGene00010012	wild-type	hrde-1(tm1200)	1.10843	0.000924828
WBGene00011805	wild-type	hrde-1(tm1200)	1.06582	0.00286667
WBGene00007282	wild-type	hrde-1(tm1200)	1.064	0.0100975
WBGene00016594	wild-type	hrde-1(tm1200)	1.05365	0.0359328
WBGene00015756	wild-type	hrde-1(tm1200)	0.940093	0.031125
WBGene00003060	wild-type	hrde-1(tm1200)	0.939031	0.0131031
WBGene00007599	wild-type	hrde-1(tm1200)	0.927748	0.0355718
WBGene00004728	wild-type	hrde-1(tm1200)	0.904894	0.0270481
WBGene00000176	wild-type	hrde-1(tm1200)	0.861973	0.0404254
WBGene00012326	wild-type	hrde-1(tm1200)	0.861885	0.0404254
WBGene00013270	wild-type	hrde-1(tm1200)	0.834301	0.0166999
WBGene00017482	wild-type	hrde-1(tm1200)	0.827148	0.0259415
WBGene00013481	wild-type	hrde-1(tm1200)	0.82161	0.0134157
WBGene00003530	wild-type	hrde-1(tm1200)	0.82026	0.0367371
WBGene00010013	wild-type	hrde-1(tm1200)	0.81377	0.039718
WBGene00010085	wild-type	hrde-1(tm1200)	0.801315	0.0071047
WBGene00012474	wild-type	hrde-1(tm1200)	0.801125	0.0220683
WBGene00016117	wild-type	hrde-1(tm1200)	0.792665	0.0322331
WBGene00016995	wild-type	hrde-1(tm1200)	0.694391	0.0377881
WBGene00004187	wild-type	hrde-1(tm1200)	0.687623	0.0216408
WBGene00013297	wild-type	hrde-1(tm1200)	0.673532	0.0489971
WBGene00044056	wild-type	hrde-1(tm1200)	0.132242	0.0443699

## Sheet: hrde-2 down
Supplementary Data 6, Sheet 4. mRNAs significantly down-regulated in hrde-2(qe20) mutant animals at 20ºC
Note: adjusted p-values were calculated by Deseq2 using the Benjamini and Hochberg multiple comparisons adjustment.
Gene name	Sample 1	Sample 2	log2FoldChange	adjusted p-value
WBGene00022222	wild-type	hrde-2(qe20)	-6.8575	0.000149579
WBGene00011611	wild-type	hrde-2(qe20)	-6.12435	2.99672e-05
WBGene00022221	wild-type	hrde-2(qe20)	-6.03679	0.00137327
WBGene00017106	wild-type	hrde-2(qe20)	-5.6653	0.00392847
WBGene00011613	wild-type	hrde-2(qe20)	-5.42522	0.000236514
WBGene00022227	wild-type	hrde-2(qe20)	-4.64344	9.20993e-05
WBGene00021805	wild-type	hrde-2(qe20)	-4.60539	2.4608e-15
WBGene00022203	wild-type	hrde-2(qe20)	-4.55771	3.02376e-30
WBGene00007758	wild-type	hrde-2(qe20)	-4.22908	1.13333e-12
WBGene00022205	wild-type	hrde-2(qe20)	-3.57207	2.3923e-05
WBGene00022096	wild-type	hrde-2(qe20)	-3.53914	0.0242006
WBGene00022206	wild-type	hrde-2(qe20)	-3.53487	1.5797e-08
WBGene00003099	wild-type	hrde-2(qe20)	-3.38772	0.0325004
WBGene00012983	wild-type	hrde-2(qe20)	-3.3835	4.62229e-33
WBGene00001477	wild-type	hrde-2(qe20)	-3.24792	0.0147986
WBGene00011612	wild-type	hrde-2(qe20)	-3.22318	0.0290811
WBGene00008349	wild-type	hrde-2(qe20)	-3.20603	0.0233071
WBGene00018568	wild-type	hrde-2(qe20)	-3.05446	2.84863e-13
WBGene00013900	wild-type	hrde-2(qe20)	-2.96672	1.25248e-08
WBGene00018225	wild-type	hrde-2(qe20)	-2.89771	5.31852e-08
WBGene00020760	wild-type	hrde-2(qe20)	-2.89517	0.00424424
WBGene00011607	wild-type	hrde-2(qe20)	-2.72313	0.00107004
WBGene00011596	wild-type	hrde-2(qe20)	-2.59893	0.00571515
WBGene00003473	wild-type	hrde-2(qe20)	-2.52513	0.00189018
WBGene00018725	wild-type	hrde-2(qe20)	-2.41334	0.00975071
WBGene00194682	wild-type	hrde-2(qe20)	-2.36341	0.00239012
WBGene00015455	wild-type	hrde-2(qe20)	-2.23316	0.000795844
WBGene00012583	wild-type	hrde-2(qe20)	-2.20637	0.00024155
WBGene00016017	wild-type	hrde-2(qe20)	-2.20178	0.0226252
WBGene00011608	wild-type	hrde-2(qe20)	-2.16982	0.0139248
WBGene00010407	wild-type	hrde-2(qe20)	-2.16274	9.59717e-10
WBGene00017678	wild-type	hrde-2(qe20)	-2.16106	6.08365e-06
WBGene00018845	wild-type	hrde-2(qe20)	-2.09271	2.87305e-06
WBGene00011733	wild-type	hrde-2(qe20)	-2.07074	3.86073e-06
WBGene00018707	wild-type	hrde-2(qe20)	-2.04248	0.00934781
WBGene00007833	wild-type	hrde-2(qe20)	-2.00877	4.43585e-06
WBGene00045261	wild-type	hrde-2(qe20)	-1.94761	1.08466e-12
WBGene00006627	wild-type	hrde-2(qe20)	-1.92985	0.00456763
WBGene00219849	wild-type	hrde-2(qe20)	-1.9209	0.000224555
WBGene00235094	wild-type	hrde-2(qe20)	-1.88755	3.94517e-05
WBGene00219800	wild-type	hrde-2(qe20)	-1.88574	0.0106109
WBGene00022219	wild-type	hrde-2(qe20)	-1.87999	0.000247918
WBGene00009488	wild-type	hrde-2(qe20)	-1.84761	1.16489e-05
WBGene00003094	wild-type	hrde-2(qe20)	-1.80119	0.00769339
WBGene00008234	wild-type	hrde-2(qe20)	-1.78769	0.0128391
WBGene00021072	wild-type	hrde-2(qe20)	-1.78275	0.00266855
WBGene00015392	wild-type	hrde-2(qe20)	-1.77241	0.0176767
WBGene00006063	wild-type	hrde-2(qe20)	-1.76223	0.00193455
WBGene00013334	wild-type	hrde-2(qe20)	-1.76178	0.000783255
WBGene00007459	wild-type	hrde-2(qe20)	-1.73295	9.97411e-05
WBGene00016669	wild-type	hrde-2(qe20)	-1.72	0.0147118
WBGene00012878	wild-type	hrde-2(qe20)	-1.70596	0.000521426
WBGene00008988	wild-type	hrde-2(qe20)	-1.69388	0.00308552
WBGene00006650	wild-type	hrde-2(qe20)	-1.69192	0.000102317
WBGene00019368	wild-type	hrde-2(qe20)	-1.69188	2.89427e-06
WBGene00000783	wild-type	hrde-2(qe20)	-1.67451	1.70673e-06
WBGene00011809	wild-type	hrde-2(qe20)	-1.65136	1.94694e-05
WBGene00008597	wild-type	hrde-2(qe20)	-1.65114	0.044894
WBGene00008621	wild-type	hrde-2(qe20)	-1.64855	1.26903e-10
WBGene00015216	wild-type	hrde-2(qe20)	-1.63332	0.000159375
WBGene00016935	wild-type	hrde-2(qe20)	-1.63228	0.0148685
WBGene00008352	wild-type	hrde-2(qe20)	-1.62536	0.0312979
WBGene00007873	wild-type	hrde-2(qe20)	-1.62041	0.00518223
WBGene00010790	wild-type	hrde-2(qe20)	-1.61188	0.00010273
WBGene00006628	wild-type	hrde-2(qe20)	-1.6094	0.00191958
WBGene00009710	wild-type	hrde-2(qe20)	-1.5992	0.00677784
WBGene00022211	wild-type	hrde-2(qe20)	-1.59164	0.000191121
WBGene00219700	wild-type	hrde-2(qe20)	-1.55601	0.000918259
WBGene00019779	wild-type	hrde-2(qe20)	-1.54996	4.69255e-08
WBGene00044638	wild-type	hrde-2(qe20)	-1.54113	0.000364236
WBGene00011805	wild-type	hrde-2(qe20)	-1.53728	4.2712e-05
WBGene00044206	wild-type	hrde-2(qe20)	-1.53065	0.000329713
WBGene00013559	wild-type	hrde-2(qe20)	-1.52899	0.000473876
WBGene00017539	wild-type	hrde-2(qe20)	-1.52838	0.0259219
WBGene00005003	wild-type	hrde-2(qe20)	-1.51881	2.29792e-08
WBGene00007295	wild-type	hrde-2(qe20)	-1.48608	0.00190958
WBGene00021342	wild-type	hrde-2(qe20)	-1.48215	0.0326293
WBGene00015437	wild-type	hrde-2(qe20)	-1.47932	0.0437197
WBGene00009157	wild-type	hrde-2(qe20)	-1.45887	0.00995046
WBGene00008177	wild-type	hrde-2(qe20)	-1.456	0.0314534
WBGene00007658	wild-type	hrde-2(qe20)	-1.44343	0.0332133
WBGene00011362	wild-type	hrde-2(qe20)	-1.43437	0.00526861
WBGene00014136	wild-type	hrde-2(qe20)	-1.43383	0.00114888
WBGene00010062	wild-type	hrde-2(qe20)	-1.43015	0.0107433
WBGene00003702	wild-type	hrde-2(qe20)	-1.42368	0.0140802
WBGene00019097	wild-type	hrde-2(qe20)	-1.40752	1.68789e-06
WBGene00004987	wild-type	hrde-2(qe20)	-1.40711	1.61911e-05
WBGene00019732	wild-type	hrde-2(qe20)	-1.39422	0.00306798
WBGene00018731	wild-type	hrde-2(qe20)	-1.39346	4.89022e-06
WBGene00017105	wild-type	hrde-2(qe20)	-1.38568	0.000966792
WBGene00009877	wild-type	hrde-2(qe20)	-1.38404	2.18403e-06
WBGene00017726	wild-type	hrde-2(qe20)	-1.3809	0.00373083
WBGene00010769	wild-type	hrde-2(qe20)	-1.37999	4.22815e-08
WBGene00016568	wild-type	hrde-2(qe20)	-1.37923	1.04866e-05
WBGene00009226	wild-type	hrde-2(qe20)	-1.37156	0.041267
WBGene00195176	wild-type	hrde-2(qe20)	-1.35627	0.00330718
WBGene00008113	wild-type	hrde-2(qe20)	-1.35013	0.000330471
WBGene00206354	wild-type	hrde-2(qe20)	-1.3463	0.000770151
WBGene00015355	wild-type	hrde-2(qe20)	-1.32489	0.0219747
WBGene00006388	wild-type	hrde-2(qe20)	-1.32183	0.0298362
WBGene00011850	wild-type	hrde-2(qe20)	-1.31977	0.000538681
WBGene00044485	wild-type	hrde-2(qe20)	-1.30072	0.0149277
WBGene00020229	wild-type	hrde-2(qe20)	-1.28789	0.000224221
WBGene00000522	wild-type	hrde-2(qe20)	-1.28111	1.25214e-05
WBGene00009397	wild-type	hrde-2(qe20)	-1.27912	0.000134779
WBGene00007404	wild-type	hrde-2(qe20)	-1.27675	0.0397775
WBGene00020433	wild-type	hrde-2(qe20)	-1.26999	2.03409e-05
WBGene00001158	wild-type	hrde-2(qe20)	-1.26265	0.0136329
WBGene00008255	wild-type	hrde-2(qe20)	-1.24204	0.000733252
WBGene00004827	wild-type	hrde-2(qe20)	-1.24184	0.04043
WBGene00019744	wild-type	hrde-2(qe20)	-1.2381	1.49348e-05
WBGene00007589	wild-type	hrde-2(qe20)	-1.23504	0.00272735
WBGene00014057	wild-type	hrde-2(qe20)	-1.21575	0.00685958
WBGene00004989	wild-type	hrde-2(qe20)	-1.20484	5.71924e-06
WBGene00008536	wild-type	hrde-2(qe20)	-1.18101	0.00328759
WBGene00001749	wild-type	hrde-2(qe20)	-1.18089	0.000236198
WBGene00006649	wild-type	hrde-2(qe20)	-1.17757	0.00268707
WBGene00018140	wild-type	hrde-2(qe20)	-1.17481	0.00095524
WBGene00008360	wild-type	hrde-2(qe20)	-1.16697	0.00929186
WBGene00021590	wild-type	hrde-2(qe20)	-1.16058	0.0143246
WBGene00013931	wild-type	hrde-2(qe20)	-1.15275	0.0115217
WBGene00017258	wild-type	hrde-2(qe20)	-1.15273	0.0062668
WBGene00009137	wild-type	hrde-2(qe20)	-1.14909	0.0293931
WBGene00002274	wild-type	hrde-2(qe20)	-1.14222	0.00127834
WBGene00015008	wild-type	hrde-2(qe20)	-1.14122	0.0194656
WBGene00000781	wild-type	hrde-2(qe20)	-1.14043	2.49657e-06
WBGene00022190	wild-type	hrde-2(qe20)	-1.1357	0.00591057
WBGene00016379	wild-type	hrde-2(qe20)	-1.12842	0.00238479
WBGene00023069	wild-type	hrde-2(qe20)	-1.12576	0.00223889
WBGene00004993	wild-type	hrde-2(qe20)	-1.12262	3.29679e-05
WBGene00003766	wild-type	hrde-2(qe20)	-1.11762	0.000516001
WBGene00009069	wild-type	hrde-2(qe20)	-1.11673	0.00447516
WBGene00044468	wild-type	hrde-2(qe20)	-1.11498	0.000327433
WBGene00007932	wild-type	hrde-2(qe20)	-1.11479	0.00372972
WBGene00001564	wild-type	hrde-2(qe20)	-1.11408	0.000193139
WBGene00009213	wild-type	hrde-2(qe20)	-1.10704	0.00592795
WBGene00009260	wild-type	hrde-2(qe20)	-1.1029	0.0174473
WBGene00018424	wild-type	hrde-2(qe20)	-1.09663	0.035193
WBGene00003828	wild-type	hrde-2(qe20)	-1.09417	1.14609e-05
WBGene00013037	wild-type	hrde-2(qe20)	-1.09394	0.000426596
WBGene00003474	wild-type	hrde-2(qe20)	-1.08626	0.00379674
WBGene00011984	wild-type	hrde-2(qe20)	-1.08391	0.006311
WBGene00219313	wild-type	hrde-2(qe20)	-1.07989	0.0127911
WBGene00008221	wild-type	hrde-2(qe20)	-1.07904	0.00770231
WBGene00007365	wild-type	hrde-2(qe20)	-1.07728	0.00622073
WBGene00195239	wild-type	hrde-2(qe20)	-1.06816	0.000483181
WBGene00044236	wild-type	hrde-2(qe20)	-1.06669	0.00143206
WBGene00008576	wild-type	hrde-2(qe20)	-1.06437	0.0132468
WBGene00014826	wild-type	hrde-2(qe20)	-1.06142	0.0103725
WBGene00017485	wild-type	hrde-2(qe20)	-1.0514	0.00905818
WBGene00010555	wild-type	hrde-2(qe20)	-1.05004	0.000369227
WBGene00006470	wild-type	hrde-2(qe20)	-1.03779	0.00518223
WBGene00017557	wild-type	hrde-2(qe20)	-1.03405	0.0453865
WBGene00000157	wild-type	hrde-2(qe20)	-1.03345	0.00128306
WBGene00189949	wild-type	hrde-2(qe20)	-1.03178	0.0287404
WBGene00011324	wild-type	hrde-2(qe20)	-1.02699	0.00770231
WBGene00044607	wild-type	hrde-2(qe20)	-1.02644	0.00375661
WBGene00010539	wild-type	hrde-2(qe20)	-1.02328	0.000187541
WBGene00017832	wild-type	hrde-2(qe20)	-1.02304	0.00158846
WBGene00020509	wild-type	hrde-2(qe20)	-1.02055	0.000341366
WBGene00021635	wild-type	hrde-2(qe20)	-1.01728	0.0106074
WBGene00017134	wild-type	hrde-2(qe20)	-1.01622	0.000344856
WBGene00007850	wild-type	hrde-2(qe20)	-1.01592	0.0331698
WBGene00004988	wild-type	hrde-2(qe20)	-1.01528	3.40201e-05
WBGene00013898	wild-type	hrde-2(qe20)	-1.01414	0.0351696
WBGene00003095	wild-type	hrde-2(qe20)	-1.01086	0.0415613
WBGene00021253	wild-type	hrde-2(qe20)	-1.00655	0.00268707
WBGene00019564	wild-type	hrde-2(qe20)	-1.00129	0.0473701
WBGene00010553	wild-type	hrde-2(qe20)	-0.991517	0.048694
WBGene00015759	wild-type	hrde-2(qe20)	-0.985249	0.00170444
WBGene00004810	wild-type	hrde-2(qe20)	-0.980278	0.00482414
WBGene00022885	wild-type	hrde-2(qe20)	-0.978978	0.00348962
WBGene00003096	wild-type	hrde-2(qe20)	-0.975164	0.000551741
WBGene00003954	wild-type	hrde-2(qe20)	-0.974037	0.0105357
WBGene00002271	wild-type	hrde-2(qe20)	-0.972025	0.000487501
WBGene00017131	wild-type	hrde-2(qe20)	-0.962877	0.00899686
WBGene00022821	wild-type	hrde-2(qe20)	-0.955845	7.23473e-05
WBGene00018724	wild-type	hrde-2(qe20)	-0.955271	0.0178482
WBGene00003093	wild-type	hrde-2(qe20)	-0.952349	0.0014512
WBGene00009237	wild-type	hrde-2(qe20)	-0.951096	0.00148829
WBGene00017781	wild-type	hrde-2(qe20)	-0.946952	0.0223707
WBGene00020064	wild-type	hrde-2(qe20)	-0.941216	0.00158003
WBGene00045366	wild-type	hrde-2(qe20)	-0.937289	0.0146395
WBGene00011445	wild-type	hrde-2(qe20)	-0.930524	0.0246573
WBGene00003618	wild-type	hrde-2(qe20)	-0.93038	0.0148367
WBGene00008420	wild-type	hrde-2(qe20)	-0.928984	0.0068913
WBGene00001770	wild-type	hrde-2(qe20)	-0.92862	0.00989263
WBGene00004196	wild-type	hrde-2(qe20)	-0.927676	0.00619568
WBGene00009686	wild-type	hrde-2(qe20)	-0.926724	0.00679021
WBGene00021814	wild-type	hrde-2(qe20)	-0.926079	0.0222819
WBGene00008596	wild-type	hrde-2(qe20)	-0.922422	0.0139025
WBGene00007391	wild-type	hrde-2(qe20)	-0.920605	0.00479434
WBGene00017445	wild-type	hrde-2(qe20)	-0.919109	0.0394168
WBGene00010348	wild-type	hrde-2(qe20)	-0.91545	0.0119021
WBGene00007026	wild-type	hrde-2(qe20)	-0.915301	0.0113749
WBGene00015768	wild-type	hrde-2(qe20)	-0.906533	0.0287533
WBGene00013080	wild-type	hrde-2(qe20)	-0.905349	0.00557719
WBGene00021153	wild-type	hrde-2(qe20)	-0.902954	0.0359567
WBGene00000022	wild-type	hrde-2(qe20)	-0.898298	0.0175994
WBGene00010436	wild-type	hrde-2(qe20)	-0.897293	0.0309801
WBGene00009055	wild-type	hrde-2(qe20)	-0.896827	0.0283401
WBGene00007855	wild-type	hrde-2(qe20)	-0.893211	0.00724906
WBGene00021493	wild-type	hrde-2(qe20)	-0.892271	0.0311587
WBGene00008229	wild-type	hrde-2(qe20)	-0.88895	0.00216611
WBGene00009724	wild-type	hrde-2(qe20)	-0.886298	0.0392813
WBGene00016621	wild-type	hrde-2(qe20)	-0.879987	0.0036561
WBGene00021543	wild-type	hrde-2(qe20)	-0.877475	0.00917395
WBGene00012529	wild-type	hrde-2(qe20)	-0.870508	0.0042478
WBGene00012201	wild-type	hrde-2(qe20)	-0.870433	0.0103725
WBGene00010637	wild-type	hrde-2(qe20)	-0.868665	0.00958056
WBGene00009923	wild-type	hrde-2(qe20)	-0.867659	0.0148367
WBGene00010660	wild-type	hrde-2(qe20)	-0.867125	0.00405113
WBGene00006495	wild-type	hrde-2(qe20)	-0.866887	0.0282675
WBGene00017541	wild-type	hrde-2(qe20)	-0.865747	0.0155395
WBGene00012867	wild-type	hrde-2(qe20)	-0.86534	0.0312556
WBGene00016434	wild-type	hrde-2(qe20)	-0.865057	0.0363232
WBGene00009796	wild-type	hrde-2(qe20)	-0.859173	0.00688172
WBGene00012464	wild-type	hrde-2(qe20)	-0.857978	0.0329561
WBGene00016335	wild-type	hrde-2(qe20)	-0.857865	0.0104458
WBGene00013553	wild-type	hrde-2(qe20)	-0.857742	0.00505638
WBGene00014166	wild-type	hrde-2(qe20)	-0.856715	0.0421905
WBGene00009534	wild-type	hrde-2(qe20)	-0.856402	0.0220727
WBGene00000219	wild-type	hrde-2(qe20)	-0.851563	0.00361555
WBGene00018343	wild-type	hrde-2(qe20)	-0.847093	0.0446661
WBGene00002269	wild-type	hrde-2(qe20)	-0.84614	0.000991004
WBGene00000084	wild-type	hrde-2(qe20)	-0.842307	0.0390047
WBGene00015742	wild-type	hrde-2(qe20)	-0.841127	0.0170767
WBGene00022664	wild-type	hrde-2(qe20)	-0.840818	0.0380691
WBGene00000785	wild-type	hrde-2(qe20)	-0.838965	0.000436428
WBGene00016048	wild-type	hrde-2(qe20)	-0.837965	0.00217551
WBGene00017691	wild-type	hrde-2(qe20)	-0.837957	0.00486594
WBGene00007228	wild-type	hrde-2(qe20)	-0.834321	0.0149509
WBGene00044535	wild-type	hrde-2(qe20)	-0.83008	0.0028364
WBGene00022248	wild-type	hrde-2(qe20)	-0.828443	0.0301116
WBGene00010204	wild-type	hrde-2(qe20)	-0.828128	0.00095524
WBGene00003975	wild-type	hrde-2(qe20)	-0.826709	0.00447516
WBGene00007458	wild-type	hrde-2(qe20)	-0.825808	0.0100409
WBGene00013610	wild-type	hrde-2(qe20)	-0.825653	0.00286684
WBGene00006789	wild-type	hrde-2(qe20)	-0.824676	0.0462802
WBGene00007283	wild-type	hrde-2(qe20)	-0.82447	0.0305853
WBGene00001055	wild-type	hrde-2(qe20)	-0.819722	0.00325077
WBGene00002058	wild-type	hrde-2(qe20)	-0.819398	0.0204465
WBGene00003561	wild-type	hrde-2(qe20)	-0.816352	0.0122707
WBGene00009673	wild-type	hrde-2(qe20)	-0.814957	0.0105956
WBGene00009588	wild-type	hrde-2(qe20)	-0.812068	0.0119021
WBGene00019565	wild-type	hrde-2(qe20)	-0.808851	0.00381206
WBGene00007112	wild-type	hrde-2(qe20)	-0.805551	0.0419731
WBGene00008167	wild-type	hrde-2(qe20)	-0.804104	0.0208657
WBGene00016269	wild-type	hrde-2(qe20)	-0.803928	0.0259818
WBGene00006389	wild-type	hrde-2(qe20)	-0.802336	0.0111533
WBGene00022357	wild-type	hrde-2(qe20)	-0.795441	0.0127933
WBGene00010749	wild-type	hrde-2(qe20)	-0.795101	0.0418152
WBGene00017362	wild-type	hrde-2(qe20)	-0.794677	0.0259818
WBGene00008040	wild-type	hrde-2(qe20)	-0.793504	0.0114815
WBGene00019780	wild-type	hrde-2(qe20)	-0.793172	0.0103725
WBGene00008457	wild-type	hrde-2(qe20)	-0.790557	0.00730276
WBGene00018384	wild-type	hrde-2(qe20)	-0.790474	0.0342169
WBGene00003876	wild-type	hrde-2(qe20)	-0.79027	0.0292636
WBGene00018342	wild-type	hrde-2(qe20)	-0.790201	0.0107764
WBGene00044604	wild-type	hrde-2(qe20)	-0.790084	0.0292636
WBGene00002052	wild-type	hrde-2(qe20)	-0.789	0.0329296
WBGene00011474	wild-type	hrde-2(qe20)	-0.787979	0.0424823
WBGene00009219	wild-type	hrde-2(qe20)	-0.787757	0.0387404
WBGene00044080	wild-type	hrde-2(qe20)	-0.787207	0.0363015
WBGene00007886	wild-type	hrde-2(qe20)	-0.786594	0.0483788
WBGene00138720	wild-type	hrde-2(qe20)	-0.785562	0.00945827
WBGene00003645	wild-type	hrde-2(qe20)	-0.784968	0.0484566
WBGene00009023	wild-type	hrde-2(qe20)	-0.784877	0.0401109
WBGene00010613	wild-type	hrde-2(qe20)	-0.776002	0.0167168
WBGene00022194	wild-type	hrde-2(qe20)	-0.774472	0.0364936
WBGene00000983	wild-type	hrde-2(qe20)	-0.773915	0.0260859
WBGene00022276	wild-type	hrde-2(qe20)	-0.769564	0.023932
WBGene00000981	wild-type	hrde-2(qe20)	-0.767148	0.0195403
WBGene00000822	wild-type	hrde-2(qe20)	-0.766173	0.00881415
WBGene00008806	wild-type	hrde-2(qe20)	-0.765442	0.0303888
WBGene00004995	wild-type	hrde-2(qe20)	-0.764044	0.00245909
WBGene00044614	wild-type	hrde-2(qe20)	-0.763284	0.0155233
WBGene00000671	wild-type	hrde-2(qe20)	-0.76328	0.040802
WBGene00002024	wild-type	hrde-2(qe20)	-0.762742	0.0315577
WBGene00017582	wild-type	hrde-2(qe20)	-0.761806	0.0283401
WBGene00012277	wild-type	hrde-2(qe20)	-0.759193	0.02428
WBGene00006754	wild-type	hrde-2(qe20)	-0.756156	0.0433928
WBGene00000216	wild-type	hrde-2(qe20)	-0.753739	0.00918479
WBGene00019221	wild-type	hrde-2(qe20)	-0.752227	0.0257256
WBGene00022773	wild-type	hrde-2(qe20)	-0.751308	0.0431414
WBGene00016939	wild-type	hrde-2(qe20)	-0.751116	0.0422124
WBGene00010049	wild-type	hrde-2(qe20)	-0.748825	0.0247669
WBGene00017687	wild-type	hrde-2(qe20)	-0.747435	0.0317238
WBGene00021340	wild-type	hrde-2(qe20)	-0.745948	0.0422124
WBGene00021758	wild-type	hrde-2(qe20)	-0.745443	0.0188021
WBGene00010546	wild-type	hrde-2(qe20)	-0.7451	0.0208526
WBGene00015823	wild-type	hrde-2(qe20)	-0.742025	0.0197701
WBGene00000414	wild-type	hrde-2(qe20)	-0.739834	0.0122453
WBGene00044310	wild-type	hrde-2(qe20)	-0.739439	0.0223655
WBGene00014251	wild-type	hrde-2(qe20)	-0.738401	0.0158294
WBGene00016623	wild-type	hrde-2(qe20)	-0.737783	0.0274687
WBGene00020783	wild-type	hrde-2(qe20)	-0.734347	0.0325004
WBGene00017360	wild-type	hrde-2(qe20)	-0.730976	0.0363015
WBGene00007649	wild-type	hrde-2(qe20)	-0.730862	0.0247669
WBGene00006926	wild-type	hrde-2(qe20)	-0.730264	0.017432
WBGene00012766	wild-type	hrde-2(qe20)	-0.729603	0.028315
WBGene00018605	wild-type	hrde-2(qe20)	-0.728781	0.0258695
WBGene00045268	wild-type	hrde-2(qe20)	-0.723968	0.0408857
WBGene00015633	wild-type	hrde-2(qe20)	-0.723422	0.0259378
WBGene00045407	wild-type	hrde-2(qe20)	-0.722084	0.0486963
WBGene00019022	wild-type	hrde-2(qe20)	-0.720868	0.0444477
WBGene00010174	wild-type	hrde-2(qe20)	-0.718917	0.0116188
WBGene00010699	wild-type	hrde-2(qe20)	-0.717522	0.0363015
WBGene00008926	wild-type	hrde-2(qe20)	-0.717436	0.0393133
WBGene00007668	wild-type	hrde-2(qe20)	-0.716776	0.0375188
WBGene00006587	wild-type	hrde-2(qe20)	-0.716323	0.0338187
WBGene00000218	wild-type	hrde-2(qe20)	-0.713585	0.00793491
WBGene00020662	wild-type	hrde-2(qe20)	-0.712686	0.0175994
WBGene00015105	wild-type	hrde-2(qe20)	-0.7115	0.0234728
WBGene00011741	wild-type	hrde-2(qe20)	-0.710822	0.020462
WBGene00020300	wild-type	hrde-2(qe20)	-0.708829	0.0230548
WBGene00022075	wild-type	hrde-2(qe20)	-0.707998	0.0281933
WBGene00000214	wild-type	hrde-2(qe20)	-0.706184	0.0142387
WBGene00016404	wild-type	hrde-2(qe20)	-0.702297	0.0176575
WBGene00018481	wild-type	hrde-2(qe20)	-0.700968	0.0245445
WBGene00008415	wild-type	hrde-2(qe20)	-0.70073	0.0274687
WBGene00011272	wild-type	hrde-2(qe20)	-0.700474	0.0145364
WBGene00022610	wild-type	hrde-2(qe20)	-0.699059	0.0486296
WBGene00011054	wild-type	hrde-2(qe20)	-0.697833	0.0243883
WBGene00018335	wild-type	hrde-2(qe20)	-0.697309	0.0186837
WBGene00021795	wild-type	hrde-2(qe20)	-0.695153	0.0247401
WBGene00006726	wild-type	hrde-2(qe20)	-0.693385	0.0492861
WBGene00017874	wild-type	hrde-2(qe20)	-0.692572	0.0198727
WBGene00003239	wild-type	hrde-2(qe20)	-0.692481	0.0337924
WBGene00011773	wild-type	hrde-2(qe20)	-0.692403	0.0397184
WBGene00009004	wild-type	hrde-2(qe20)	-0.687071	0.0272829
WBGene00009192	wild-type	hrde-2(qe20)	-0.686211	0.0471728
WBGene00014019	wild-type	hrde-2(qe20)	-0.682602	0.0138521
WBGene00007143	wild-type	hrde-2(qe20)	-0.681738	0.00966178
WBGene00017302	wild-type	hrde-2(qe20)	-0.67778	0.0350379
WBGene00020027	wild-type	hrde-2(qe20)	-0.674832	0.0181825
WBGene00007106	wild-type	hrde-2(qe20)	-0.67262	0.0176564
WBGene00010337	wild-type	hrde-2(qe20)	-0.672534	0.0483788
WBGene00012666	wild-type	hrde-2(qe20)	-0.66844	0.0292723
WBGene00019803	wild-type	hrde-2(qe20)	-0.667896	0.0309801
WBGene00006929	wild-type	hrde-2(qe20)	-0.663322	0.0340149
WBGene00019298	wild-type	hrde-2(qe20)	-0.662598	0.0301116
WBGene00010041	wild-type	hrde-2(qe20)	-0.662322	0.0209412
WBGene00007015	wild-type	hrde-2(qe20)	-0.659906	0.0400977
WBGene00015939	wild-type	hrde-2(qe20)	-0.652475	0.0441518
WBGene00000408	wild-type	hrde-2(qe20)	-0.64696	0.0441394
WBGene00006930	wild-type	hrde-2(qe20)	-0.646382	0.0423944
WBGene00021020	wild-type	hrde-2(qe20)	-0.645203	0.0415613
WBGene00002980	wild-type	hrde-2(qe20)	-0.640146	0.0106074
WBGene00014252	wild-type	hrde-2(qe20)	-0.640008	0.0429673
WBGene00003812	wild-type	hrde-2(qe20)	-0.639394	0.0360337
WBGene00004990	wild-type	hrde-2(qe20)	-0.638449	0.0220727
WBGene00021043	wild-type	hrde-2(qe20)	-0.637676	0.0469613
WBGene00009396	wild-type	hrde-2(qe20)	-0.636844	0.0405067
WBGene00011916	wild-type	hrde-2(qe20)	-0.63383	0.0370568
WBGene00013358	wild-type	hrde-2(qe20)	-0.632905	0.0446554
WBGene00001386	wild-type	hrde-2(qe20)	-0.632821	0.045673
WBGene00010263	wild-type	hrde-2(qe20)	-0.624106	0.0388024
WBGene00015168	wild-type	hrde-2(qe20)	-0.621344	0.0196764
WBGene00043064	wild-type	hrde-2(qe20)	-0.620104	0.0269655
WBGene00022092	wild-type	hrde-2(qe20)	-0.615019	0.0418136
WBGene00020366	wild-type	hrde-2(qe20)	-0.613445	0.0433928
WBGene00019261	wild-type	hrde-2(qe20)	-0.608207	0.0484566
WBGene00003064	wild-type	hrde-2(qe20)	-0.602054	0.0466544
WBGene00007880	wild-type	hrde-2(qe20)	-0.599524	0.0323343
WBGene00003934	wild-type	hrde-2(qe20)	-0.598601	0.035502
WBGene00006410	wild-type	hrde-2(qe20)	-0.591538	0.0482105
WBGene00022532	wild-type	hrde-2(qe20)	-0.589999	0.0410689
WBGene00007974	wild-type	hrde-2(qe20)	-0.588885	0.0398172
WBGene00016564	wild-type	hrde-2(qe20)	-0.588358	0.0477039
WBGene00015400	wild-type	hrde-2(qe20)	-0.587474	0.0251929
WBGene00009563	wild-type	hrde-2(qe20)	-0.585184	0.0393133
WBGene00000831	wild-type	hrde-2(qe20)	-0.579898	0.0375088
WBGene00009973	wild-type	hrde-2(qe20)	-0.525156	0.0471728
WBGene00005228	wild-type	hrde-2(qe20)	-0.473113	0.0219708

## Sheet: hrde-2 up
Supplementary Data 6, Sheet 5.mRNAs significantly up-regulated in hrde-2(qe20) mutant animals at 20ºC
Note: adjusted p-values were calculated by Deseq2 using the Benjamini and Hochberg multiple comparisons adjustment.
Gene name	Sample 1	Sample 2	log2FoldChange	adjusted p-value
WBGene00008010	wild-type	hrde-2(qe20)	8.87151	1.7236e-51
WBGene00021106	wild-type	hrde-2(qe20)	8.68594	6.92031e-08
WBGene00044249	wild-type	hrde-2(qe20)	8.26925	2.70935e-13
WBGene00006409	wild-type	hrde-2(qe20)	7.63063	4.19996e-06
WBGene00235090	wild-type	hrde-2(qe20)	7.55168	5.51631e-06
WBGene00014174	wild-type	hrde-2(qe20)	7.13531	3.37931e-05
WBGene00013953	wild-type	hrde-2(qe20)	7.00665	4.19141e-05
WBGene00008862	wild-type	hrde-2(qe20)	6.90381	1.99085e-96
WBGene00010915	wild-type	hrde-2(qe20)	6.90077	6.88127e-05
WBGene00007792	wild-type	hrde-2(qe20)	6.88622	7.85206e-05
WBGene00010451	wild-type	hrde-2(qe20)	6.83871	7.56799e-05
WBGene00022282	wild-type	hrde-2(qe20)	6.69798	9.12681e-07
WBGene00235370	wild-type	hrde-2(qe20)	6.51557	0.000236198
WBGene00008874	wild-type	hrde-2(qe20)	5.95272	0.00138492
WBGene00007888	wild-type	hrde-2(qe20)	5.92377	0.00137327
WBGene00018648	wild-type	hrde-2(qe20)	5.73459	0.00295333
WBGene00013954	wild-type	hrde-2(qe20)	5.53622	0.000113616
WBGene00009501	wild-type	hrde-2(qe20)	5.4399	0.000216371
WBGene00011172	wild-type	hrde-2(qe20)	5.43445	0.000145497
WBGene00044434	wild-type	hrde-2(qe20)	5.42354	0.00480003
WBGene00004455	wild-type	hrde-2(qe20)	5.42349	0.00016102
WBGene00022890	wild-type	hrde-2(qe20)	5.34881	0.00714273
WBGene00044003	wild-type	hrde-2(qe20)	5.27013	0.0053689
WBGene00009224	wild-type	hrde-2(qe20)	5.15079	1.05243e-68
WBGene00014997	wild-type	hrde-2(qe20)	5.09381	0.00765448
WBGene00017213	wild-type	hrde-2(qe20)	5.0934	0.00881415
WBGene00019086	wild-type	hrde-2(qe20)	5.0563	3.10004e-06
WBGene00017069	wild-type	hrde-2(qe20)	5.04197	1.01587e-94
WBGene00008863	wild-type	hrde-2(qe20)	5.00175	3.78421e-19
WBGene00001483	wild-type	hrde-2(qe20)	4.97845	0.000111646
WBGene00020864	wild-type	hrde-2(qe20)	4.90704	0.0110894
WBGene00016551	wild-type	hrde-2(qe20)	4.89059	0.000166795
WBGene00020913	wild-type	hrde-2(qe20)	4.81846	0.0119021
WBGene00012547	wild-type	hrde-2(qe20)	4.80018	1.25415e-10
WBGene00008508	wild-type	hrde-2(qe20)	4.78844	0.000738189
WBGene00015573	wild-type	hrde-2(qe20)	4.74336	0.0133445
WBGene00019024	wild-type	hrde-2(qe20)	4.70359	2.83798e-05
WBGene00015992	wild-type	hrde-2(qe20)	4.68834	0.00271512
WBGene00007381	wild-type	hrde-2(qe20)	4.68558	0.0161922
WBGene00011669	wild-type	hrde-2(qe20)	4.65109	2.01307e-05
WBGene00008950	wild-type	hrde-2(qe20)	4.64449	0.000671744
WBGene00019169	wild-type	hrde-2(qe20)	4.63335	0.0180494
WBGene00003664	wild-type	hrde-2(qe20)	4.61205	0.0176024
WBGene00018575	wild-type	hrde-2(qe20)	4.56227	0.000517572
WBGene00020533	wild-type	hrde-2(qe20)	4.55474	0.0201699
WBGene00020356	wild-type	hrde-2(qe20)	4.5539	4.3148e-07
WBGene00016807	wild-type	hrde-2(qe20)	4.5376	0.00238479
WBGene00003906	wild-type	hrde-2(qe20)	4.53531	0.0180871
WBGene00007734	wild-type	hrde-2(qe20)	4.52904	0.00228125
WBGene00013879	wild-type	hrde-2(qe20)	4.52301	0.000590373
WBGene00020354	wild-type	hrde-2(qe20)	4.47807	0.0189442
WBGene00020598	wild-type	hrde-2(qe20)	4.4665	0.0198521
WBGene00045180	wild-type	hrde-2(qe20)	4.45112	0.0195869
WBGene00022732	wild-type	hrde-2(qe20)	4.44635	6.10617e-05
WBGene00015246	wild-type	hrde-2(qe20)	4.44176	0.0032413
WBGene00016183	wild-type	hrde-2(qe20)	4.39618	0.0210433
WBGene00019920	wild-type	hrde-2(qe20)	4.38609	5.96164e-07
WBGene00010249	wild-type	hrde-2(qe20)	4.3719	0.00517156
WBGene00012223	wild-type	hrde-2(qe20)	4.31216	0.00165269
WBGene00011617	wild-type	hrde-2(qe20)	4.30028	0.00504281
WBGene00010992	wild-type	hrde-2(qe20)	4.29933	0.00458139
WBGene00013951	wild-type	hrde-2(qe20)	4.27481	0.0244421
WBGene00012115	wild-type	hrde-2(qe20)	4.27156	2.14767e-07
WBGene00013785	wild-type	hrde-2(qe20)	4.24519	0.00202557
WBGene00013771	wild-type	hrde-2(qe20)	4.24345	2.70843e-19
WBGene00020841	wild-type	hrde-2(qe20)	4.23236	3.87103e-07
WBGene00010114	wild-type	hrde-2(qe20)	4.22656	2.15654e-08
WBGene00019015	wild-type	hrde-2(qe20)	4.22386	2.54119e-07
WBGene00010933	wild-type	hrde-2(qe20)	4.21816	1.39618e-06
WBGene00020860	wild-type	hrde-2(qe20)	4.21131	1.89108e-20
WBGene00013192	wild-type	hrde-2(qe20)	4.16557	3.61583e-05
WBGene00018178	wild-type	hrde-2(qe20)	4.14056	0.00687456
WBGene00017955	wild-type	hrde-2(qe20)	4.10915	3.67135e-09
WBGene00018500	wild-type	hrde-2(qe20)	4.10328	0.00222539
WBGene00022094	wild-type	hrde-2(qe20)	4.08457	0.00782711
WBGene00010457	wild-type	hrde-2(qe20)	4.06702	0.0123568
WBGene00015230	wild-type	hrde-2(qe20)	4.052	0.000369227
WBGene00015034	wild-type	hrde-2(qe20)	4.04465	0.000424279
WBGene00014127	wild-type	hrde-2(qe20)	4.03991	8.94382e-05
WBGene00044447	wild-type	hrde-2(qe20)	4.03902	0.00111055
WBGene00011954	wild-type	hrde-2(qe20)	4.03513	1.54827e-08
WBGene00011191	wild-type	hrde-2(qe20)	4.03298	0.000712023
WBGene00002193	wild-type	hrde-2(qe20)	4.03047	3.28135e-07
WBGene00003456	wild-type	hrde-2(qe20)	4.01792	5.19137e-07
WBGene00009602	wild-type	hrde-2(qe20)	3.99088	0.00447516
WBGene00019785	wild-type	hrde-2(qe20)	3.95979	3.58338e-09
WBGene00019216	wild-type	hrde-2(qe20)	3.95327	0.00989263
WBGene00021007	wild-type	hrde-2(qe20)	3.9085	2.81995e-10
WBGene00016707	wild-type	hrde-2(qe20)	3.8896	4.6433e-07
WBGene00010679	wild-type	hrde-2(qe20)	3.88189	5.79574e-05
WBGene00009683	wild-type	hrde-2(qe20)	3.86622	0.00479227
WBGene00015516	wild-type	hrde-2(qe20)	3.86245	2.02805e-09
WBGene00015097	wild-type	hrde-2(qe20)	3.84762	3.86694e-09
WBGene00020116	wild-type	hrde-2(qe20)	3.83386	3.92589e-08
WBGene00022008	wild-type	hrde-2(qe20)	3.82879	0.0052331
WBGene00003466	wild-type	hrde-2(qe20)	3.82141	0.0167168
WBGene00012912	wild-type	hrde-2(qe20)	3.79669	0.00121465
WBGene00016954	wild-type	hrde-2(qe20)	3.78815	3.86154e-06
WBGene00018134	wild-type	hrde-2(qe20)	3.77972	2.05694e-08
WBGene00009592	wild-type	hrde-2(qe20)	3.76901	0.00179045
WBGene00022780	wild-type	hrde-2(qe20)	3.76558	8.26586e-05
WBGene00016053	wild-type	hrde-2(qe20)	3.76007	6.18117e-06
WBGene00016398	wild-type	hrde-2(qe20)	3.75409	0.000580693
WBGene00010300	wild-type	hrde-2(qe20)	3.74906	0.00480899
WBGene00022162	wild-type	hrde-2(qe20)	3.74898	5.36162e-07
WBGene00014197	wild-type	hrde-2(qe20)	3.73449	2.0217e-08
WBGene00022632	wild-type	hrde-2(qe20)	3.73389	0.00223889
WBGene00015820	wild-type	hrde-2(qe20)	3.71869	9.48122e-09
WBGene00020414	wild-type	hrde-2(qe20)	3.69924	4.71073e-25
WBGene00011910	wild-type	hrde-2(qe20)	3.69851	1.6887e-13
WBGene00017975	wild-type	hrde-2(qe20)	3.69252	1.10435e-06
WBGene00020353	wild-type	hrde-2(qe20)	3.68157	1.19636e-12
WBGene00018004	wild-type	hrde-2(qe20)	3.65805	1.13778e-07
WBGene00044333	wild-type	hrde-2(qe20)	3.65716	0.0181825
WBGene00007320	wild-type	hrde-2(qe20)	3.64829	5.49089e-08
WBGene00010510	wild-type	hrde-2(qe20)	3.64312	1.13374e-07
WBGene00001242	wild-type	hrde-2(qe20)	3.63195	4.09926e-12
WBGene00015994	wild-type	hrde-2(qe20)	3.62972	1.68954e-05
WBGene00010485	wild-type	hrde-2(qe20)	3.62671	1.35622e-08
WBGene00013710	wild-type	hrde-2(qe20)	3.61578	4.08917e-07
WBGene00015696	wild-type	hrde-2(qe20)	3.61398	3.27117e-05
WBGene00015855	wild-type	hrde-2(qe20)	3.60937	0.000141953
WBGene00007446	wild-type	hrde-2(qe20)	3.60266	0.000661061
WBGene00004901	wild-type	hrde-2(qe20)	3.60218	0.000179598
WBGene00009160	wild-type	hrde-2(qe20)	3.59505	3.34624e-05
WBGene00008529	wild-type	hrde-2(qe20)	3.59174	2.79888e-07
WBGene00007454	wild-type	hrde-2(qe20)	3.58609	3.31324e-09
WBGene00016413	wild-type	hrde-2(qe20)	3.58487	0.011043
WBGene00012294	wild-type	hrde-2(qe20)	3.58234	5.41322e-14
WBGene00009016	wild-type	hrde-2(qe20)	3.58169	3.43076e-10
WBGene00020635	wild-type	hrde-2(qe20)	3.57911	0.00273859
WBGene00020140	wild-type	hrde-2(qe20)	3.56906	6.71601e-05
WBGene00007478	wild-type	hrde-2(qe20)	3.55751	0.0100865
WBGene00003425	wild-type	hrde-2(qe20)	3.55729	2.28505e-06
WBGene00006047	wild-type	hrde-2(qe20)	3.54672	7.41048e-10
WBGene00050940	wild-type	hrde-2(qe20)	3.54235	0.0190353
WBGene00017264	wild-type	hrde-2(qe20)	3.53426	3.7326e-05
WBGene00021678	wild-type	hrde-2(qe20)	3.5337	5.09852e-05
WBGene00015627	wild-type	hrde-2(qe20)	3.52043	5.94634e-09
WBGene00020715	wild-type	hrde-2(qe20)	3.51364	2.05948e-15
WBGene00013452	wild-type	hrde-2(qe20)	3.50347	0.0124969
WBGene00022622	wild-type	hrde-2(qe20)	3.49824	0.0283401
WBGene00018135	wild-type	hrde-2(qe20)	3.49368	7.1283e-06
WBGene00013070	wild-type	hrde-2(qe20)	3.48895	0.0216438
WBGene00017387	wild-type	hrde-2(qe20)	3.48195	0.000194554
WBGene00017978	wild-type	hrde-2(qe20)	3.47273	2.4608e-15
WBGene00010900	wild-type	hrde-2(qe20)	3.46298	1.52721e-12
WBGene00013290	wild-type	hrde-2(qe20)	3.45636	7.77206e-16
WBGene00194912	wild-type	hrde-2(qe20)	3.44499	0.000624631
WBGene00017554	wild-type	hrde-2(qe20)	3.43573	0.0171327
WBGene00022709	wild-type	hrde-2(qe20)	3.43372	3.78677e-11
WBGene00014007	wild-type	hrde-2(qe20)	3.43088	6.79739e-06
WBGene00007415	wild-type	hrde-2(qe20)	3.43057	0.0137501
WBGene00022017	wild-type	hrde-2(qe20)	3.43052	6.78021e-09
WBGene00011401	wild-type	hrde-2(qe20)	3.42551	1.11632e-11
WBGene00012207	wild-type	hrde-2(qe20)	3.41639	3.17573e-14
WBGene00016416	wild-type	hrde-2(qe20)	3.41527	2.25797e-11
WBGene00011491	wild-type	hrde-2(qe20)	3.39483	1.97059e-07
WBGene00019151	wild-type	hrde-2(qe20)	3.39177	2.82476e-08
WBGene00009548	wild-type	hrde-2(qe20)	3.38699	2.57117e-07
WBGene00021579	wild-type	hrde-2(qe20)	3.38105	8.61829e-11
WBGene00003457	wild-type	hrde-2(qe20)	3.37553	2.70935e-13
WBGene00008063	wild-type	hrde-2(qe20)	3.37301	2.50073e-10
WBGene00016327	wild-type	hrde-2(qe20)	3.36619	8.39966e-07
WBGene00015908	wild-type	hrde-2(qe20)	3.36391	0.000594409
WBGene00009550	wild-type	hrde-2(qe20)	3.35983	0.012819
WBGene00007688	wild-type	hrde-2(qe20)	3.35643	0.00228125
WBGene00007222	wild-type	hrde-2(qe20)	3.34404	5.96164e-07
WBGene00044122	wild-type	hrde-2(qe20)	3.3426	0.00374849
WBGene00013526	wild-type	hrde-2(qe20)	3.33458	0.000215543
WBGene00007248	wild-type	hrde-2(qe20)	3.31387	7.77206e-16
WBGene00004904	wild-type	hrde-2(qe20)	3.31135	4.40703e-14
WBGene00018548	wild-type	hrde-2(qe20)	3.29913	2.73332e-08
WBGene00010246	wild-type	hrde-2(qe20)	3.29074	1.59674e-07
WBGene00009149	wild-type	hrde-2(qe20)	3.28262	0.00369949
WBGene00015030	wild-type	hrde-2(qe20)	3.2792	0.0264844
WBGene00008660	wild-type	hrde-2(qe20)	3.27898	0.000880841
WBGene00012169	wild-type	hrde-2(qe20)	3.27504	9.9542e-07
WBGene00012486	wild-type	hrde-2(qe20)	3.27354	0.000949719
WBGene00018119	wild-type	hrde-2(qe20)	3.27254	0.00013519
WBGene00022085	wild-type	hrde-2(qe20)	3.2623	0.0299752
WBGene00021993	wild-type	hrde-2(qe20)	3.26019	1.47515e-12
WBGene00017555	wild-type	hrde-2(qe20)	3.24978	0.00382707
WBGene00015467	wild-type	hrde-2(qe20)	3.24724	3.27117e-05
WBGene00021381	wild-type	hrde-2(qe20)	3.24377	2.15617e-10
WBGene00009884	wild-type	hrde-2(qe20)	3.23923	2.05948e-15
WBGene00013473	wild-type	hrde-2(qe20)	3.23508	1.14557e-16
WBGene00016288	wild-type	hrde-2(qe20)	3.22048	2.63207e-06
WBGene00003424	wild-type	hrde-2(qe20)	3.21844	1.39147e-10
WBGene00010181	wild-type	hrde-2(qe20)	3.21216	0.0318088
WBGene00012925	wild-type	hrde-2(qe20)	3.2116	7.65113e-05
WBGene00004973	wild-type	hrde-2(qe20)	3.20805	0.0325367
WBGene00001603	wild-type	hrde-2(qe20)	3.20468	5.9017e-14
WBGene00013318	wild-type	hrde-2(qe20)	3.20117	6.21967e-05
WBGene00022621	wild-type	hrde-2(qe20)	3.19854	1.53163e-11
WBGene00006449	wild-type	hrde-2(qe20)	3.1982	4.99056e-10
WBGene00013586	wild-type	hrde-2(qe20)	3.19702	0.00730276
WBGene00017112	wild-type	hrde-2(qe20)	3.19475	2.07346e-15
WBGene00016351	wild-type	hrde-2(qe20)	3.19341	2.50307e-17
WBGene00013887	wild-type	hrde-2(qe20)	3.192	2.39868e-13
WBGene00013475	wild-type	hrde-2(qe20)	3.19158	0.0219314
WBGene00009344	wild-type	hrde-2(qe20)	3.18948	1.74833e-13
WBGene00017114	wild-type	hrde-2(qe20)	3.1886	1.00904e-07
WBGene00007793	wild-type	hrde-2(qe20)	3.18667	9.99946e-06
WBGene00012357	wild-type	hrde-2(qe20)	3.17604	2.10885e-08
WBGene00018531	wild-type	hrde-2(qe20)	3.17437	1.22791e-05
WBGene00017559	wild-type	hrde-2(qe20)	3.17363	3.65165e-05
WBGene00017542	wild-type	hrde-2(qe20)	3.16156	2.55802e-11
WBGene00009695	wild-type	hrde-2(qe20)	3.15433	0.00325077
WBGene00011322	wild-type	hrde-2(qe20)	3.14948	0.0104834
WBGene00015165	wild-type	hrde-2(qe20)	3.14759	0.0409472
WBGene00013956	wild-type	hrde-2(qe20)	3.14298	2.70935e-13
WBGene00007190	wild-type	hrde-2(qe20)	3.14054	2.26634e-14
WBGene00014169	wild-type	hrde-2(qe20)	3.13769	1.40363e-12
WBGene00013069	wild-type	hrde-2(qe20)	3.13613	0.0230548
WBGene00021720	wild-type	hrde-2(qe20)	3.13572	0.0105335
WBGene00016358	wild-type	hrde-2(qe20)	3.13541	4.07267e-09
WBGene00006625	wild-type	hrde-2(qe20)	3.13452	0.0110868
WBGene00020084	wild-type	hrde-2(qe20)	3.13302	2.63289e-09
WBGene00009956	wild-type	hrde-2(qe20)	3.12872	0.000574306
WBGene00044541	wild-type	hrde-2(qe20)	3.12785	0.0116375
WBGene00003442	wild-type	hrde-2(qe20)	3.12266	4.90551e-10
WBGene00044476	wild-type	hrde-2(qe20)	3.11513	0.0351696
WBGene00001246	wild-type	hrde-2(qe20)	3.10838	0.000277778
WBGene00006509	wild-type	hrde-2(qe20)	3.10578	9.53768e-07
WBGene00008581	wild-type	hrde-2(qe20)	3.09552	0.000717942
WBGene00021969	wild-type	hrde-2(qe20)	3.09455	6.64669e-09
WBGene00019425	wild-type	hrde-2(qe20)	3.0906	0.045018
WBGene00014238	wild-type	hrde-2(qe20)	3.09041	0.000742126
WBGene00021113	wild-type	hrde-2(qe20)	3.0848	2.38314e-12
WBGene00018718	wild-type	hrde-2(qe20)	3.08347	6.56e-13
WBGene00000771	wild-type	hrde-2(qe20)	3.07998	0.000188485
WBGene00019991	wild-type	hrde-2(qe20)	3.07826	0.0316576
WBGene00017679	wild-type	hrde-2(qe20)	3.07761	0.0368638
WBGene00016843	wild-type	hrde-2(qe20)	3.07324	0.00270366
WBGene00016286	wild-type	hrde-2(qe20)	3.06603	0.0227229
WBGene00011466	wild-type	hrde-2(qe20)	3.06535	3.05692e-06
WBGene00018158	wild-type	hrde-2(qe20)	3.06443	2.48508e-07
WBGene00015051	wild-type	hrde-2(qe20)	3.06026	8.1376e-09
WBGene00019026	wild-type	hrde-2(qe20)	3.05979	2.39443e-08
WBGene00020282	wild-type	hrde-2(qe20)	3.05902	0.00299677
WBGene00020898	wild-type	hrde-2(qe20)	3.05719	0.0273986
WBGene00011173	wild-type	hrde-2(qe20)	3.05708	8.24304e-07
WBGene00010829	wild-type	hrde-2(qe20)	3.05637	1.37217e-05
WBGene00019586	wild-type	hrde-2(qe20)	3.04326	1.6533e-06
WBGene00044633	wild-type	hrde-2(qe20)	3.04315	5.96164e-07
WBGene00019406	wild-type	hrde-2(qe20)	3.0431	6.49615e-13
WBGene00020289	wild-type	hrde-2(qe20)	3.03064	0.000236198
WBGene00015422	wild-type	hrde-2(qe20)	3.02572	0.0036561
WBGene00009449	wild-type	hrde-2(qe20)	3.02257	0.000276215
WBGene00012827	wild-type	hrde-2(qe20)	3.0206	5.11083e-07
WBGene00016161	wild-type	hrde-2(qe20)	3.01691	1.91114e-06
WBGene00009685	wild-type	hrde-2(qe20)	3.01424	0.000282821
WBGene00018121	wild-type	hrde-2(qe20)	3.0141	5.96134e-06
WBGene00009492	wild-type	hrde-2(qe20)	3.01382	0.00295728
WBGene00011214	wild-type	hrde-2(qe20)	3.01253	3.97553e-16
WBGene00013474	wild-type	hrde-2(qe20)	3.00374	4.12207e-14
WBGene00012937	wild-type	hrde-2(qe20)	3.00196	9.53181e-07
WBGene00016211	wild-type	hrde-2(qe20)	2.99867	0.0380691
WBGene00012177	wild-type	hrde-2(qe20)	2.99644	4.62496e-05
WBGene00012855	wild-type	hrde-2(qe20)	2.9949	2.16633e-06
WBGene00022753	wild-type	hrde-2(qe20)	2.99477	5.67532e-05
WBGene00012871	wild-type	hrde-2(qe20)	2.99464	0.000144223
WBGene00017553	wild-type	hrde-2(qe20)	2.99373	3.12445e-05
WBGene00003434	wild-type	hrde-2(qe20)	2.98545	2.55802e-11
WBGene00010563	wild-type	hrde-2(qe20)	2.98306	1.96271e-07
WBGene00009185	wild-type	hrde-2(qe20)	2.98216	1.05882e-06
WBGene00010486	wild-type	hrde-2(qe20)	2.98172	2.4482e-09
WBGene00014062	wild-type	hrde-2(qe20)	2.97948	0.0228492
WBGene00013854	wild-type	hrde-2(qe20)	2.97864	1.85684e-11
WBGene00007156	wild-type	hrde-2(qe20)	2.97574	0.000143773
WBGene00018196	wild-type	hrde-2(qe20)	2.97367	0.000966792
WBGene00022288	wild-type	hrde-2(qe20)	2.97328	0.00211807
WBGene00016461	wild-type	hrde-2(qe20)	2.96829	1.10649e-06
WBGene00016414	wild-type	hrde-2(qe20)	2.96451	5.35473e-05
WBGene00255375	wild-type	hrde-2(qe20)	2.95355	1.52721e-12
WBGene00010989	wild-type	hrde-2(qe20)	2.95171	8.09148e-14
WBGene00016040	wild-type	hrde-2(qe20)	2.94896	2.67089e-05
WBGene00010366	wild-type	hrde-2(qe20)	2.9401	6.05551e-08
WBGene00018001	wild-type	hrde-2(qe20)	2.93688	0.00430604
WBGene00016054	wild-type	hrde-2(qe20)	2.93191	2.3485e-06
WBGene00014672	wild-type	hrde-2(qe20)	2.92683	4.1e-05
WBGene00019783	wild-type	hrde-2(qe20)	2.9263	0.00013819
WBGene00013999	wild-type	hrde-2(qe20)	2.92418	3.12798e-11
WBGene00022108	wild-type	hrde-2(qe20)	2.92189	8.62116e-05
WBGene00016680	wild-type	hrde-2(qe20)	2.91897	5.06312e-08
WBGene00008259	wild-type	hrde-2(qe20)	2.91368	0.000212969
WBGene00044177	wild-type	hrde-2(qe20)	2.91322	3.90592e-08
WBGene00009031	wild-type	hrde-2(qe20)	2.90564	2.70935e-13
WBGene00010869	wild-type	hrde-2(qe20)	2.90486	6.95157e-06
WBGene00020990	wild-type	hrde-2(qe20)	2.90257	1.6887e-13
WBGene00018783	wild-type	hrde-2(qe20)	2.90174	0.00730276
WBGene00015094	wild-type	hrde-2(qe20)	2.89873	2.4482e-09
WBGene00007778	wild-type	hrde-2(qe20)	2.89724	2.31721e-09
WBGene00007977	wild-type	hrde-2(qe20)	2.89687	6.84655e-06
WBGene00009581	wild-type	hrde-2(qe20)	2.89627	1.74881e-07
WBGene00007159	wild-type	hrde-2(qe20)	2.89478	1.07161e-10
WBGene00019063	wild-type	hrde-2(qe20)	2.89367	0.00325077
WBGene00013696	wild-type	hrde-2(qe20)	2.89313	5.93279e-09
WBGene00008230	wild-type	hrde-2(qe20)	2.89223	0.000105044
WBGene00001487	wild-type	hrde-2(qe20)	2.8891	2.25891e-05
WBGene00014082	wild-type	hrde-2(qe20)	2.88712	9.75398e-06
WBGene00013651	wild-type	hrde-2(qe20)	2.88674	0.0343228
WBGene00015929	wild-type	hrde-2(qe20)	2.88647	2.5016e-06
WBGene00008124	wild-type	hrde-2(qe20)	2.88571	0.00084678
WBGene00044475	wild-type	hrde-2(qe20)	2.8844	1.6533e-06
WBGene00007081	wild-type	hrde-2(qe20)	2.88285	0.000447956
WBGene00018122	wild-type	hrde-2(qe20)	2.88043	0.00306416
WBGene00013684	wild-type	hrde-2(qe20)	2.88026	0.000225895
WBGene00012549	wild-type	hrde-2(qe20)	2.88005	4.51962e-05
WBGene00009308	wild-type	hrde-2(qe20)	2.87885	6.08818e-12
WBGene00009269	wild-type	hrde-2(qe20)	2.87816	0.00155324
WBGene00009471	wild-type	hrde-2(qe20)	2.8779	0.00217551
WBGene00004965	wild-type	hrde-2(qe20)	2.87782	5.95232e-09
WBGene00016462	wild-type	hrde-2(qe20)	2.87283	8.67606e-06
WBGene00007308	wild-type	hrde-2(qe20)	2.8683	2.73546e-14
WBGene00013801	wild-type	hrde-2(qe20)	2.86799	0.0418152
WBGene00021886	wild-type	hrde-2(qe20)	2.86744	2.63192e-09
WBGene00014104	wild-type	hrde-2(qe20)	2.86623	0.000791175
WBGene00018563	wild-type	hrde-2(qe20)	2.86461	7.61692e-08
WBGene00009413	wild-type	hrde-2(qe20)	2.86014	0.0451925
WBGene00014179	wild-type	hrde-2(qe20)	2.85914	3.44402e-10
WBGene00002063	wild-type	hrde-2(qe20)	2.85492	1.887e-15
WBGene00008074	wild-type	hrde-2(qe20)	2.85162	8.73855e-06
WBGene00021537	wild-type	hrde-2(qe20)	2.84948	0.00087552
WBGene00007378	wild-type	hrde-2(qe20)	2.84946	0.00834279
WBGene00010155	wild-type	hrde-2(qe20)	2.84847	3.61582e-06
WBGene00008313	wild-type	hrde-2(qe20)	2.84743	0.00150401
WBGene00011795	wild-type	hrde-2(qe20)	2.84528	2.32936e-07
WBGene00001414	wild-type	hrde-2(qe20)	2.84502	0.000146373
WBGene00012809	wild-type	hrde-2(qe20)	2.84452	8.79916e-08
WBGene00021386	wild-type	hrde-2(qe20)	2.84435	0.00305445
WBGene00011674	wild-type	hrde-2(qe20)	2.84412	0.0207246
WBGene00003742	wild-type	hrde-2(qe20)	2.84145	0.000517572
WBGene00020661	wild-type	hrde-2(qe20)	2.83965	1.3926e-12
WBGene00008433	wild-type	hrde-2(qe20)	2.83745	0.00658327
WBGene00003470	wild-type	hrde-2(qe20)	2.83641	4.24119e-11
WBGene00017059	wild-type	hrde-2(qe20)	2.83432	1.58069e-06
WBGene00012689	wild-type	hrde-2(qe20)	2.82885	0.000508659
WBGene00010254	wild-type	hrde-2(qe20)	2.82831	1.20563e-05
WBGene00019260	wild-type	hrde-2(qe20)	2.82498	0.000348892
WBGene00014643	wild-type	hrde-2(qe20)	2.82229	9.32617e-09
WBGene00013170	wild-type	hrde-2(qe20)	2.82024	0.020462
WBGene00009705	wild-type	hrde-2(qe20)	2.81932	0.00385519
WBGene00009959	wild-type	hrde-2(qe20)	2.8182	3.67811e-12
WBGene00003443	wild-type	hrde-2(qe20)	2.81202	4.51462e-11
WBGene00195178	wild-type	hrde-2(qe20)	2.80671	0.0103725
WBGene00013194	wild-type	hrde-2(qe20)	2.80493	0.000554479
WBGene00011918	wild-type	hrde-2(qe20)	2.79453	2.07619e-05
WBGene00009681	wild-type	hrde-2(qe20)	2.79207	4.98741e-12
WBGene00015106	wild-type	hrde-2(qe20)	2.7868	0.000572413
WBGene00044300	wild-type	hrde-2(qe20)	2.78495	0.0165714
WBGene00010046	wild-type	hrde-2(qe20)	2.78263	0.00057533
WBGene00012638	wild-type	hrde-2(qe20)	2.78252	0.000159227
WBGene00006044	wild-type	hrde-2(qe20)	2.78235	2.18043e-07
WBGene00008649	wild-type	hrde-2(qe20)	2.78196	0.0032413
WBGene00000019	wild-type	hrde-2(qe20)	2.77806	0.000585893
WBGene00004976	wild-type	hrde-2(qe20)	2.77175	1.44847e-10
WBGene00008125	wild-type	hrde-2(qe20)	2.77048	0.00514041
WBGene00000546	wild-type	hrde-2(qe20)	2.77001	2.91785e-06
WBGene00015982	wild-type	hrde-2(qe20)	2.76943	0.0482918
WBGene00015024	wild-type	hrde-2(qe20)	2.7688	4.9208e-07
WBGene00019912	wild-type	hrde-2(qe20)	2.76378	0.0424823
WBGene00014239	wild-type	hrde-2(qe20)	2.75929	0.00793491
WBGene00020223	wild-type	hrde-2(qe20)	2.75672	3.53298e-08
WBGene00003431	wild-type	hrde-2(qe20)	2.75639	7.26061e-09
WBGene00021288	wild-type	hrde-2(qe20)	2.75194	1.91925e-08
WBGene00007733	wild-type	hrde-2(qe20)	2.74872	1.48805e-10
WBGene00018223	wild-type	hrde-2(qe20)	2.74824	1.88453e-07
WBGene00021996	wild-type	hrde-2(qe20)	2.74813	1.54895e-12
WBGene00021154	wild-type	hrde-2(qe20)	2.74597	0.00589509
WBGene00016382	wild-type	hrde-2(qe20)	2.74568	0.0366654
WBGene00013152	wild-type	hrde-2(qe20)	2.74428	0.0341447
WBGene00021878	wild-type	hrde-2(qe20)	2.74345	8.16407e-07
WBGene00009463	wild-type	hrde-2(qe20)	2.74264	5.87608e-05
WBGene00017802	wild-type	hrde-2(qe20)	2.74224	0.00147073
WBGene00016752	wild-type	hrde-2(qe20)	2.73998	3.05692e-06
WBGene00007584	wild-type	hrde-2(qe20)	2.73916	4.8569e-08
WBGene00003438	wild-type	hrde-2(qe20)	2.73235	5.56935e-10
WBGene00012595	wild-type	hrde-2(qe20)	2.73173	7.35885e-13
WBGene00019410	wild-type	hrde-2(qe20)	2.72851	5.06458e-08
WBGene00012173	wild-type	hrde-2(qe20)	2.72684	0.0062848
WBGene00044388	wild-type	hrde-2(qe20)	2.72394	0.00016102
WBGene00007777	wild-type	hrde-2(qe20)	2.72228	9.00125e-08
WBGene00013165	wild-type	hrde-2(qe20)	2.72159	2.02765e-06
WBGene00007457	wild-type	hrde-2(qe20)	2.71777	3.20427e-06
WBGene00003429	wild-type	hrde-2(qe20)	2.71635	3.49154e-10
WBGene00016541	wild-type	hrde-2(qe20)	2.71366	6.89909e-09
WBGene00007601	wild-type	hrde-2(qe20)	2.71209	1.09778e-07
WBGene00017386	wild-type	hrde-2(qe20)	2.712	2.43186e-10
WBGene00018792	wild-type	hrde-2(qe20)	2.70927	0.00392043
WBGene00016083	wild-type	hrde-2(qe20)	2.70878	0.00295728
WBGene00020167	wild-type	hrde-2(qe20)	2.70715	3.12445e-05
WBGene00021908	wild-type	hrde-2(qe20)	2.70673	0.000440999
WBGene00019070	wild-type	hrde-2(qe20)	2.70662	0.00906996
WBGene00017441	wild-type	hrde-2(qe20)	2.70517	0.00185025
WBGene00016399	wild-type	hrde-2(qe20)	2.7049	1.36959e-11
WBGene00022888	wild-type	hrde-2(qe20)	2.70462	0.000124891
WBGene00020713	wild-type	hrde-2(qe20)	2.70317	1.54827e-08
WBGene00004969	wild-type	hrde-2(qe20)	2.70281	2.89349e-19
WBGene00011919	wild-type	hrde-2(qe20)	2.70103	1.49348e-05
WBGene00015917	wild-type	hrde-2(qe20)	2.69723	0.000845432
WBGene00006056	wild-type	hrde-2(qe20)	2.69709	3.06296e-09
WBGene00010574	wild-type	hrde-2(qe20)	2.69678	1.56831e-08
WBGene00011176	wild-type	hrde-2(qe20)	2.69666	2.70935e-13
WBGene00008541	wild-type	hrde-2(qe20)	2.69454	1.76529e-10
WBGene00004962	wild-type	hrde-2(qe20)	2.69203	0.000117178
WBGene00013158	wild-type	hrde-2(qe20)	2.69152	0.0168958
WBGene00007125	wild-type	hrde-2(qe20)	2.68885	0.000661213
WBGene00020187	wild-type	hrde-2(qe20)	2.68785	2.80283e-11
WBGene00022705	wild-type	hrde-2(qe20)	2.68691	7.26524e-08
WBGene00018336	wild-type	hrde-2(qe20)	2.68652	2.04037e-05
WBGene00010651	wild-type	hrde-2(qe20)	2.68362	2.10885e-08
WBGene00012577	wild-type	hrde-2(qe20)	2.67844	0.0219465
WBGene00003469	wild-type	hrde-2(qe20)	2.67835	4.22001e-10
WBGene00007354	wild-type	hrde-2(qe20)	2.67822	1.39618e-06
WBGene00002186	wild-type	hrde-2(qe20)	2.6782	2.29792e-08
WBGene00015089	wild-type	hrde-2(qe20)	2.67378	2.68746e-07
WBGene00009143	wild-type	hrde-2(qe20)	2.67346	0.00130174
WBGene00013138	wild-type	hrde-2(qe20)	2.67159	1.98756e-05
WBGene00013524	wild-type	hrde-2(qe20)	2.671	0.0170947
WBGene00015987	wild-type	hrde-2(qe20)	2.67071	0.000624631
WBGene00009416	wild-type	hrde-2(qe20)	2.66737	0.000304481
WBGene00006553	wild-type	hrde-2(qe20)	2.66653	0.000895136
WBGene00022133	wild-type	hrde-2(qe20)	2.66108	0.00679021
WBGene00020905	wild-type	hrde-2(qe20)	2.65968	3.43526e-09
WBGene00022707	wild-type	hrde-2(qe20)	2.65767	0.000287392
WBGene00014168	wild-type	hrde-2(qe20)	2.65695	0.0053088
WBGene00010612	wild-type	hrde-2(qe20)	2.65429	0.000244035
WBGene00016440	wild-type	hrde-2(qe20)	2.65303	3.41448e-13
WBGene00045355	wild-type	hrde-2(qe20)	2.65005	2.87692e-07
WBGene00015348	wild-type	hrde-2(qe20)	2.64891	1.35546e-05
WBGene00015634	wild-type	hrde-2(qe20)	2.64684	2.60463e-06
WBGene00022090	wild-type	hrde-2(qe20)	2.64604	2.70565e-12
WBGene00219326	wild-type	hrde-2(qe20)	2.64531	0.000912821
WBGene00006052	wild-type	hrde-2(qe20)	2.64207	4.71805e-13
WBGene00010611	wild-type	hrde-2(qe20)	2.63806	3.82223e-05
WBGene00013700	wild-type	hrde-2(qe20)	2.63654	6.56501e-08
WBGene00043147	wild-type	hrde-2(qe20)	2.63602	2.32145e-07
WBGene00009028	wild-type	hrde-2(qe20)	2.6337	0.00015501
WBGene00008659	wild-type	hrde-2(qe20)	2.63332	2.81418e-05
WBGene00022634	wild-type	hrde-2(qe20)	2.63204	0.000681906
WBGene00011968	wild-type	hrde-2(qe20)	2.62815	1.21579e-07
WBGene00006039	wild-type	hrde-2(qe20)	2.62483	4.6052e-09
WBGene00016963	wild-type	hrde-2(qe20)	2.62313	0.0118884
WBGene00011478	wild-type	hrde-2(qe20)	2.61959	0.000122135
WBGene00020164	wild-type	hrde-2(qe20)	2.6187	7.77206e-16
WBGene00014247	wild-type	hrde-2(qe20)	2.61868	1.57467e-07
WBGene00017991	wild-type	hrde-2(qe20)	2.61795	0.0152665
WBGene00015629	wild-type	hrde-2(qe20)	2.614	1.01066e-05
WBGene00018253	wild-type	hrde-2(qe20)	2.61226	3.20427e-06
WBGene00007082	wild-type	hrde-2(qe20)	2.61124	1.03758e-05
WBGene00022032	wild-type	hrde-2(qe20)	2.61051	0.000838278
WBGene00020265	wild-type	hrde-2(qe20)	2.61036	0.00518223
WBGene00022654	wild-type	hrde-2(qe20)	2.60982	0.032237
WBGene00194703	wild-type	hrde-2(qe20)	2.60864	1.79079e-10
WBGene00008811	wild-type	hrde-2(qe20)	2.60589	0.00372446
WBGene00012174	wild-type	hrde-2(qe20)	2.60398	0.0477039
WBGene00021207	wild-type	hrde-2(qe20)	2.6019	1.83517e-06
WBGene00008724	wild-type	hrde-2(qe20)	2.59723	6.85767e-08
WBGene00010091	wild-type	hrde-2(qe20)	2.5963	3.09549e-07
WBGene00008154	wild-type	hrde-2(qe20)	2.59175	0.000349563
WBGene00007714	wild-type	hrde-2(qe20)	2.59092	0.00172981
WBGene00015572	wild-type	hrde-2(qe20)	2.59007	0.00184979
WBGene00010883	wild-type	hrde-2(qe20)	2.58914	0.00179889
WBGene00022751	wild-type	hrde-2(qe20)	2.58556	3.10222e-10
WBGene00017902	wild-type	hrde-2(qe20)	2.58529	0.00194392
WBGene00009941	wild-type	hrde-2(qe20)	2.58422	0.00484161
WBGene00013800	wild-type	hrde-2(qe20)	2.58239	0.0107764
WBGene00016491	wild-type	hrde-2(qe20)	2.58126	3.59131e-05
WBGene00016826	wild-type	hrde-2(qe20)	2.5812	0.0346563
WBGene00010082	wild-type	hrde-2(qe20)	2.5797	3.19032e-06
WBGene00015907	wild-type	hrde-2(qe20)	2.57663	1.00911e-08
WBGene00020350	wild-type	hrde-2(qe20)	2.57403	5.69139e-07
WBGene00009682	wild-type	hrde-2(qe20)	2.5726	1.18216e-05
WBGene00010136	wild-type	hrde-2(qe20)	2.5726	3.33528e-05
WBGene00016058	wild-type	hrde-2(qe20)	2.57088	2.78776e-10
WBGene00013723	wild-type	hrde-2(qe20)	2.56943	1.81182e-07
WBGene00015236	wild-type	hrde-2(qe20)	2.56849	4.09926e-12
WBGene00009377	wild-type	hrde-2(qe20)	2.56818	1.05882e-06
WBGene00013153	wild-type	hrde-2(qe20)	2.56579	0.00861746
WBGene00013987	wild-type	hrde-2(qe20)	2.56501	2.52404e-06
WBGene00009043	wild-type	hrde-2(qe20)	2.56177	7.92863e-06
WBGene00009641	wild-type	hrde-2(qe20)	2.56151	4.1e-05
WBGene00015937	wild-type	hrde-2(qe20)	2.55323	4.1e-05
WBGene00012012	wild-type	hrde-2(qe20)	2.55016	0.000340243
WBGene00206368	wild-type	hrde-2(qe20)	2.54808	0.0220727
WBGene00006050	wild-type	hrde-2(qe20)	2.548	2.78922e-11
WBGene00003444	wild-type	hrde-2(qe20)	2.5466	6.78167e-08
WBGene00012898	wild-type	hrde-2(qe20)	2.54653	0.00151747
WBGene00016420	wild-type	hrde-2(qe20)	2.54563	0.000758847
WBGene00014116	wild-type	hrde-2(qe20)	2.54491	3.89193e-09
WBGene00007335	wild-type	hrde-2(qe20)	2.5403	0.00396529
WBGene00044205	wild-type	hrde-2(qe20)	2.53954	0.0125762
WBGene00012926	wild-type	hrde-2(qe20)	2.53432	1.37725e-06
WBGene00015688	wild-type	hrde-2(qe20)	2.53379	8.61829e-11
WBGene00003458	wild-type	hrde-2(qe20)	2.53274	3.97493e-07
WBGene00019165	wild-type	hrde-2(qe20)	2.53274	1.50271e-05
WBGene00006048	wild-type	hrde-2(qe20)	2.52638	5.64337e-07
WBGene00004972	wild-type	hrde-2(qe20)	2.52429	6.58356e-05
WBGene00007305	wild-type	hrde-2(qe20)	2.51969	0.000255565
WBGene00011120	wild-type	hrde-2(qe20)	2.51851	3.14036e-06
WBGene00009948	wild-type	hrde-2(qe20)	2.5157	0.000102091
WBGene00017026	wild-type	hrde-2(qe20)	2.51296	0.00162152
WBGene00007986	wild-type	hrde-2(qe20)	2.51237	0.00149207
WBGene00020003	wild-type	hrde-2(qe20)	2.51113	5.36314e-05
WBGene00002120	wild-type	hrde-2(qe20)	2.51016	0.00245861
WBGene00012180	wild-type	hrde-2(qe20)	2.50776	0.00550517
WBGene00009457	wild-type	hrde-2(qe20)	2.49815	2.63207e-06
WBGene00011438	wild-type	hrde-2(qe20)	2.49675	0.00130174
WBGene00043743	wild-type	hrde-2(qe20)	2.49635	1.84679e-07
WBGene00021787	wild-type	hrde-2(qe20)	2.49275	0.000718079
WBGene00010466	wild-type	hrde-2(qe20)	2.49073	0.0367975
WBGene00013036	wild-type	hrde-2(qe20)	2.49024	0.0376493
WBGene00016612	wild-type	hrde-2(qe20)	2.4893	0.000846652
WBGene00015988	wild-type	hrde-2(qe20)	2.48866	1.0644e-07
WBGene00010411	wild-type	hrde-2(qe20)	2.485	0.000671744
WBGene00086554	wild-type	hrde-2(qe20)	2.48318	0.00161561
WBGene00012087	wild-type	hrde-2(qe20)	2.47909	3.97223e-08
WBGene00235297	wild-type	hrde-2(qe20)	2.47641	0.00464743
WBGene00007641	wild-type	hrde-2(qe20)	2.47456	0.0486963
WBGene00017636	wild-type	hrde-2(qe20)	2.47264	9.49447e-06
WBGene00015896	wild-type	hrde-2(qe20)	2.47218	5.72927e-06
WBGene00009470	wild-type	hrde-2(qe20)	2.46334	3.2022e-06
WBGene00019561	wild-type	hrde-2(qe20)	2.4626	3.87153e-05
WBGene00011114	wild-type	hrde-2(qe20)	2.46206	0.000149565
WBGene00011911	wild-type	hrde-2(qe20)	2.4563	6.02085e-05
WBGene00020914	wild-type	hrde-2(qe20)	2.43876	0.0202864
WBGene00006053	wild-type	hrde-2(qe20)	2.43728	1.92569e-10
WBGene00194700	wild-type	hrde-2(qe20)	2.43691	0.000226729
WBGene00014121	wild-type	hrde-2(qe20)	2.4368	2.25168e-05
WBGene00010633	wild-type	hrde-2(qe20)	2.43664	6.21578e-08
WBGene00012296	wild-type	hrde-2(qe20)	2.43544	6.82959e-08
WBGene00019255	wild-type	hrde-2(qe20)	2.4354	0.000820437
WBGene00017384	wild-type	hrde-2(qe20)	2.43426	0.00277689
WBGene00003432	wild-type	hrde-2(qe20)	2.43415	2.43341e-08
WBGene00010808	wild-type	hrde-2(qe20)	2.42975	0.00989263
WBGene00009324	wild-type	hrde-2(qe20)	2.42946	0.00639678
WBGene00008299	wild-type	hrde-2(qe20)	2.42664	0.0196615
WBGene00013437	wild-type	hrde-2(qe20)	2.42535	0.0046774
WBGene00021398	wild-type	hrde-2(qe20)	2.42254	7.15487e-11
WBGene00044243	wild-type	hrde-2(qe20)	2.42153	0.0265909
WBGene00006416	wild-type	hrde-2(qe20)	2.42129	5.01074e-09
WBGene00011748	wild-type	hrde-2(qe20)	2.41954	1.36011e-05
WBGene00011425	wild-type	hrde-2(qe20)	2.41671	0.00378507
WBGene00007303	wild-type	hrde-2(qe20)	2.41563	2.70935e-13
WBGene00014246	wild-type	hrde-2(qe20)	2.41288	0.00221443
WBGene00011297	wild-type	hrde-2(qe20)	2.40942	0.012366
WBGene00018347	wild-type	hrde-2(qe20)	2.40783	0.000717942
WBGene00023424	wild-type	hrde-2(qe20)	2.40768	0.000880841
WBGene00044586	wild-type	hrde-2(qe20)	2.40377	3.64016e-05
WBGene00007448	wild-type	hrde-2(qe20)	2.40007	1.9534e-05
WBGene00007735	wild-type	hrde-2(qe20)	2.39984	0.0183004
WBGene00013858	wild-type	hrde-2(qe20)	2.3975	1.13512e-05
WBGene00019430	wild-type	hrde-2(qe20)	2.39457	6.55686e-07
WBGene00007610	wild-type	hrde-2(qe20)	2.39382	0.000555099
WBGene00020053	wild-type	hrde-2(qe20)	2.38597	0.0103321
WBGene00020659	wild-type	hrde-2(qe20)	2.38274	0.000442286
WBGene00014813	wild-type	hrde-2(qe20)	2.38115	0.0125177
WBGene00010241	wild-type	hrde-2(qe20)	2.37679	5.37487e-05
WBGene00013085	wild-type	hrde-2(qe20)	2.37542	0.0466544
WBGene00017550	wild-type	hrde-2(qe20)	2.37528	0.034685
WBGene00001839	wild-type	hrde-2(qe20)	2.37473	0.00355492
WBGene00013279	wild-type	hrde-2(qe20)	2.37403	0.0175994
WBGene00194894	wild-type	hrde-2(qe20)	2.37197	0.023932
WBGene00007538	wild-type	hrde-2(qe20)	2.36772	0.0398335
WBGene00016388	wild-type	hrde-2(qe20)	2.36748	0.0014975
WBGene00020840	wild-type	hrde-2(qe20)	2.36454	1.54053e-08
WBGene00016357	wild-type	hrde-2(qe20)	2.36227	6.69554e-05
WBGene00003467	wild-type	hrde-2(qe20)	2.35936	3.88582e-07
WBGene00006038	wild-type	hrde-2(qe20)	2.35799	0.00932297
WBGene00020987	wild-type	hrde-2(qe20)	2.35496	0.00346599
WBGene00013979	wild-type	hrde-2(qe20)	2.35461	0.0196615
WBGene00016953	wild-type	hrde-2(qe20)	2.35344	9.51004e-06
WBGene00011171	wild-type	hrde-2(qe20)	2.35171	0.00349717
WBGene00007307	wild-type	hrde-2(qe20)	2.34827	2.91884e-08
WBGene00006051	wild-type	hrde-2(qe20)	2.34776	3.59079e-10
WBGene00012741	wild-type	hrde-2(qe20)	2.34771	0.00435545
WBGene00015386	wild-type	hrde-2(qe20)	2.34157	0.00518223
WBGene00022708	wild-type	hrde-2(qe20)	2.33644	8.07905e-05
WBGene00016322	wild-type	hrde-2(qe20)	2.33296	2.03409e-05
WBGene00018394	wild-type	hrde-2(qe20)	2.33228	0.0446661
WBGene00008590	wild-type	hrde-2(qe20)	2.32433	3.02573e-07
WBGene00012781	wild-type	hrde-2(qe20)	2.32364	3.90592e-08
WBGene00001119	wild-type	hrde-2(qe20)	2.31932	1.84499e-06
WBGene00013657	wild-type	hrde-2(qe20)	2.31865	0.00076765
WBGene00235383	wild-type	hrde-2(qe20)	2.3184	0.0147289
WBGene00013523	wild-type	hrde-2(qe20)	2.31823	0.0181825
WBGene00003446	wild-type	hrde-2(qe20)	2.31315	7.08811e-05
WBGene00021472	wild-type	hrde-2(qe20)	2.3127	0.0001625
WBGene00009459	wild-type	hrde-2(qe20)	2.30886	0.000452828
WBGene00018497	wild-type	hrde-2(qe20)	2.3067	0.00213331
WBGene00009714	wild-type	hrde-2(qe20)	2.30628	0.000887753
WBGene00009502	wild-type	hrde-2(qe20)	2.30618	0.017122
WBGene00021034	wild-type	hrde-2(qe20)	2.29651	0.0036147
WBGene00020071	wild-type	hrde-2(qe20)	2.29543	0.012862
WBGene00012373	wild-type	hrde-2(qe20)	2.29454	0.0227229
WBGene00008754	wild-type	hrde-2(qe20)	2.28923	0.0141175
WBGene00018930	wild-type	hrde-2(qe20)	2.28804	2.33587e-07
WBGene00011336	wild-type	hrde-2(qe20)	2.28529	1.68954e-05
WBGene00017325	wild-type	hrde-2(qe20)	2.28481	0.00036342
WBGene00017215	wild-type	hrde-2(qe20)	2.28119	0.00259389
WBGene00010719	wild-type	hrde-2(qe20)	2.28076	5.44958e-05
WBGene00014229	wild-type	hrde-2(qe20)	2.2781	0.00107975
WBGene00019020	wild-type	hrde-2(qe20)	2.2772	0.0131177
WBGene00012379	wild-type	hrde-2(qe20)	2.2733	0.0388158
WBGene00023490	wild-type	hrde-2(qe20)	2.26883	0.000969668
WBGene00022754	wild-type	hrde-2(qe20)	2.2679	3.47413e-05
WBGene00019081	wild-type	hrde-2(qe20)	2.26448	0.00750025
WBGene00016753	wild-type	hrde-2(qe20)	2.26431	0.00335814
WBGene00022143	wild-type	hrde-2(qe20)	2.26422	0.00880115
WBGene00012637	wild-type	hrde-2(qe20)	2.26403	0.000794353
WBGene00002206	wild-type	hrde-2(qe20)	2.26286	0.0273252
WBGene00010920	wild-type	hrde-2(qe20)	2.26257	0.000226729
WBGene00018083	wild-type	hrde-2(qe20)	2.26203	0.000369227
WBGene00001944	wild-type	hrde-2(qe20)	2.25919	0.023242
WBGene00235300	wild-type	hrde-2(qe20)	2.25724	0.00473428
WBGene00011493	wild-type	hrde-2(qe20)	2.25538	0.000264006
WBGene00003464	wild-type	hrde-2(qe20)	2.2552	0.000111646
WBGene00003463	wild-type	hrde-2(qe20)	2.24785	4.89022e-06
WBGene00194787	wild-type	hrde-2(qe20)	2.24598	0.00534465
WBGene00015765	wild-type	hrde-2(qe20)	2.24026	0.000198031
WBGene00014158	wild-type	hrde-2(qe20)	2.24009	1.22791e-05
WBGene00019810	wild-type	hrde-2(qe20)	2.23763	0.0419358
WBGene00016800	wild-type	hrde-2(qe20)	2.23587	0.000285365
WBGene00013087	wild-type	hrde-2(qe20)	2.22591	0.0115192
WBGene00014977	wild-type	hrde-2(qe20)	2.22226	0.0471728
WBGene00194816	wild-type	hrde-2(qe20)	2.221	0.0147908
WBGene00007766	wild-type	hrde-2(qe20)	2.21943	5.75494e-14
WBGene00012428	wild-type	hrde-2(qe20)	2.21914	3.52702e-06
WBGene00012228	wild-type	hrde-2(qe20)	2.21876	4.21791e-06
WBGene00010035	wild-type	hrde-2(qe20)	2.21204	4.62496e-05
WBGene00020070	wild-type	hrde-2(qe20)	2.2025	0.00834183
WBGene00013180	wild-type	hrde-2(qe20)	2.19894	0.00125115
WBGene00015689	wild-type	hrde-2(qe20)	2.19619	0.000619346
WBGene00013449	wild-type	hrde-2(qe20)	2.18827	0.00899686
WBGene00016447	wild-type	hrde-2(qe20)	2.18543	9.3472e-08
WBGene00009708	wild-type	hrde-2(qe20)	2.18458	0.00305478
WBGene00009129	wild-type	hrde-2(qe20)	2.18359	0.00151564
WBGene00016512	wild-type	hrde-2(qe20)	2.18176	0.000281316
WBGene00006539	wild-type	hrde-2(qe20)	2.18056	1.40303e-05
WBGene00019950	wild-type	hrde-2(qe20)	2.18043	0.0159158
WBGene00019461	wild-type	hrde-2(qe20)	2.17836	0.00176188
WBGene00017851	wild-type	hrde-2(qe20)	2.17782	9.53768e-07
WBGene00008001	wild-type	hrde-2(qe20)	2.17741	0.00465085
WBGene00018926	wild-type	hrde-2(qe20)	2.1768	3.94516e-05
WBGene00012831	wild-type	hrde-2(qe20)	2.17624	2.95683e-06
WBGene00011379	wild-type	hrde-2(qe20)	2.17133	0.0295685
WBGene00000023	wild-type	hrde-2(qe20)	2.17112	0.020804
WBGene00010265	wild-type	hrde-2(qe20)	2.16697	0.000442414
WBGene00009005	wild-type	hrde-2(qe20)	2.16617	0.0361776
WBGene00009313	wild-type	hrde-2(qe20)	2.16559	0.00389613
WBGene00003452	wild-type	hrde-2(qe20)	2.15819	1.10048e-05
WBGene00020105	wild-type	hrde-2(qe20)	2.14748	1.73223e-05
WBGene00011132	wild-type	hrde-2(qe20)	2.145	0.00449185
WBGene00014240	wild-type	hrde-2(qe20)	2.14181	0.00188124
WBGene00017922	wild-type	hrde-2(qe20)	2.13237	0.00304349
WBGene00003449	wild-type	hrde-2(qe20)	2.12839	7.74153e-05
WBGene00007230	wild-type	hrde-2(qe20)	2.12686	0.0360625
WBGene00018081	wild-type	hrde-2(qe20)	2.11854	0.0090733
WBGene00009321	wild-type	hrde-2(qe20)	2.11796	2.97006e-05
WBGene00010373	wild-type	hrde-2(qe20)	2.10673	0.00390026
WBGene00050956	wild-type	hrde-2(qe20)	2.10607	0.0043376
WBGene00014870	wild-type	hrde-2(qe20)	2.10488	0.0387653
WBGene00013713	wild-type	hrde-2(qe20)	2.10276	4.79346e-07
WBGene00021006	wild-type	hrde-2(qe20)	2.09953	0.0116375
WBGene00007301	wild-type	hrde-2(qe20)	2.0962	2.93832e-07
WBGene00008681	wild-type	hrde-2(qe20)	2.09471	8.46932e-08
WBGene00016742	wild-type	hrde-2(qe20)	2.09455	0.00323559
WBGene00016181	wild-type	hrde-2(qe20)	2.09037	0.00611088
WBGene00044005	wild-type	hrde-2(qe20)	2.08647	0.00395554
WBGene00007306	wild-type	hrde-2(qe20)	2.07977	0.00573896
WBGene00018359	wild-type	hrde-2(qe20)	2.07935	0.00460842
WBGene00007274	wild-type	hrde-2(qe20)	2.07716	0.00147875
WBGene00005013	wild-type	hrde-2(qe20)	2.07195	0.0338187
WBGene00022467	wild-type	hrde-2(qe20)	2.07162	0.0124917
WBGene00006058	wild-type	hrde-2(qe20)	2.06812	0.00172773
WBGene00022849	wild-type	hrde-2(qe20)	2.05812	2.75564e-05
WBGene00009962	wild-type	hrde-2(qe20)	2.04888	0.00112549
WBGene00003614	wild-type	hrde-2(qe20)	2.04745	0.00408895
WBGene00016605	wild-type	hrde-2(qe20)	2.04664	0.00244957
WBGene00022157	wild-type	hrde-2(qe20)	2.04574	0.00325077
WBGene00018301	wild-type	hrde-2(qe20)	2.03769	0.0092326
WBGene00002208	wild-type	hrde-2(qe20)	2.03269	0.0316588
WBGene00008871	wild-type	hrde-2(qe20)	2.02082	0.0175994
WBGene00011378	wild-type	hrde-2(qe20)	2.0084	0.00213784
WBGene00013886	wild-type	hrde-2(qe20)	2.00785	0.0408857
WBGene00003468	wild-type	hrde-2(qe20)	2.00466	0.00315102
WBGene00016336	wild-type	hrde-2(qe20)	2.00342	0.0267848
WBGene00008235	wild-type	hrde-2(qe20)	2.00236	0.00115256
WBGene00008912	wild-type	hrde-2(qe20)	2.00199	0.00110326
WBGene00011777	wild-type	hrde-2(qe20)	2.0015	4.62496e-05
WBGene00007337	wild-type	hrde-2(qe20)	1.99948	8.62116e-05
WBGene00011790	wild-type	hrde-2(qe20)	1.99804	0.036722
WBGene00013303	wild-type	hrde-2(qe20)	1.99669	0.00316476
WBGene00011964	wild-type	hrde-2(qe20)	1.99624	1.64851e-09
WBGene00016730	wild-type	hrde-2(qe20)	1.98806	0.0486239
WBGene00017647	wild-type	hrde-2(qe20)	1.98649	0.00110811
WBGene00016839	wild-type	hrde-2(qe20)	1.97972	0.0314963
WBGene00014029	wild-type	hrde-2(qe20)	1.97823	0.00809321
WBGene00008312	wild-type	hrde-2(qe20)	1.97689	0.00517697
WBGene00009075	wild-type	hrde-2(qe20)	1.97664	0.0466544
WBGene00009042	wild-type	hrde-2(qe20)	1.9726	0.00396294
WBGene00044684	wild-type	hrde-2(qe20)	1.96921	0.00216611
WBGene00019626	wild-type	hrde-2(qe20)	1.96686	0.00975071
WBGene00011133	wild-type	hrde-2(qe20)	1.96379	0.0223655
WBGene00017673	wild-type	hrde-2(qe20)	1.96253	0.0175692
WBGene00011808	wild-type	hrde-2(qe20)	1.95674	0.03426
WBGene00044529	wild-type	hrde-2(qe20)	1.95261	0.0140073
WBGene00012627	wild-type	hrde-2(qe20)	1.95212	0.0306621
WBGene00013033	wild-type	hrde-2(qe20)	1.94782	0.00272735
WBGene00045306	wild-type	hrde-2(qe20)	1.94525	0.0317238
WBGene00013521	wild-type	hrde-2(qe20)	1.94054	0.0341447
WBGene00009846	wild-type	hrde-2(qe20)	1.93993	0.029954
WBGene00007080	wild-type	hrde-2(qe20)	1.93436	0.0167168
WBGene00021110	wild-type	hrde-2(qe20)	1.93207	0.0486963
WBGene00020802	wild-type	hrde-2(qe20)	1.93088	0.0411721
WBGene00016885	wild-type	hrde-2(qe20)	1.92935	3.13085e-05
WBGene00010474	wild-type	hrde-2(qe20)	1.91964	0.000769049
WBGene00009753	wild-type	hrde-2(qe20)	1.91616	0.00877498
WBGene00018314	wild-type	hrde-2(qe20)	1.91248	1.34489e-05
WBGene00017058	wild-type	hrde-2(qe20)	1.91027	0.000704297
WBGene00016565	wild-type	hrde-2(qe20)	1.90542	0.0319311
WBGene00021010	wild-type	hrde-2(qe20)	1.90365	0.0350379
WBGene00012040	wild-type	hrde-2(qe20)	1.90217	0.0195479
WBGene00003450	wild-type	hrde-2(qe20)	1.89953	3.44833e-05
WBGene00019459	wild-type	hrde-2(qe20)	1.89705	0.0208526
WBGene00012979	wild-type	hrde-2(qe20)	1.89693	0.018491
WBGene00012905	wild-type	hrde-2(qe20)	1.89497	0.0320822
WBGene00007613	wild-type	hrde-2(qe20)	1.89444	0.0254593
WBGene00007791	wild-type	hrde-2(qe20)	1.8939	3.64016e-05
WBGene00015306	wild-type	hrde-2(qe20)	1.89237	0.032237
WBGene00022876	wild-type	hrde-2(qe20)	1.89082	0.0236203
WBGene00017853	wild-type	hrde-2(qe20)	1.88997	0.0232634
WBGene00269376	wild-type	hrde-2(qe20)	1.88174	0.000329713
WBGene00018360	wild-type	hrde-2(qe20)	1.88104	0.0130691
WBGene00011088	wild-type	hrde-2(qe20)	1.881	0.0471728
WBGene00012191	wild-type	hrde-2(qe20)	1.88022	0.0132149
WBGene00009182	wild-type	hrde-2(qe20)	1.87558	0.000106248
WBGene00022706	wild-type	hrde-2(qe20)	1.87529	0.00509831
WBGene00020674	wild-type	hrde-2(qe20)	1.87198	7.66562e-06
WBGene00017808	wild-type	hrde-2(qe20)	1.87113	0.000503893
WBGene00010289	wild-type	hrde-2(qe20)	1.87067	0.00113595
WBGene00013556	wild-type	hrde-2(qe20)	1.86086	0.00782711
WBGene00020531	wild-type	hrde-2(qe20)	1.85273	0.0237517
WBGene00000878	wild-type	hrde-2(qe20)	1.83967	8.55517e-05
WBGene00009605	wild-type	hrde-2(qe20)	1.83669	0.00627182
WBGene00021650	wild-type	hrde-2(qe20)	1.83256	0.0118504
WBGene00014665	wild-type	hrde-2(qe20)	1.83208	0.0131637
WBGene00009115	wild-type	hrde-2(qe20)	1.83158	0.0147588
WBGene00007249	wild-type	hrde-2(qe20)	1.83009	0.0495006
WBGene00009938	wild-type	hrde-2(qe20)	1.82709	0.00144431
WBGene00007987	wild-type	hrde-2(qe20)	1.82667	0.00145922
WBGene00008801	wild-type	hrde-2(qe20)	1.82358	0.0362504
WBGene00016312	wild-type	hrde-2(qe20)	1.823	0.0349286
WBGene00077636	wild-type	hrde-2(qe20)	1.81916	0.000483486
WBGene00044741	wild-type	hrde-2(qe20)	1.8185	0.0422124
WBGene00018895	wild-type	hrde-2(qe20)	1.81713	0.0224317
WBGene00020627	wild-type	hrde-2(qe20)	1.81558	0.00518223
WBGene00002248	wild-type	hrde-2(qe20)	1.81309	0.000966792
WBGene00012786	wild-type	hrde-2(qe20)	1.81225	0.000313732
WBGene00012784	wild-type	hrde-2(qe20)	1.80344	0.026263
WBGene00006040	wild-type	hrde-2(qe20)	1.803	0.020462
WBGene00010362	wild-type	hrde-2(qe20)	1.80291	5.78193e-08
WBGene00011467	wild-type	hrde-2(qe20)	1.80192	0.0123568
WBGene00044474	wild-type	hrde-2(qe20)	1.79561	0.0476975
WBGene00003465	wild-type	hrde-2(qe20)	1.79473	0.00115256
WBGene00009458	wild-type	hrde-2(qe20)	1.79079	0.0194943
WBGene00012683	wild-type	hrde-2(qe20)	1.78265	0.000452828
WBGene00003448	wild-type	hrde-2(qe20)	1.78043	0.000682553
WBGene00007384	wild-type	hrde-2(qe20)	1.77885	0.000298108
WBGene00012374	wild-type	hrde-2(qe20)	1.778	0.000236198
WBGene00015997	wild-type	hrde-2(qe20)	1.77653	0.0344227
WBGene00021968	wild-type	hrde-2(qe20)	1.77506	0.00591057
WBGene00008137	wild-type	hrde-2(qe20)	1.76873	0.036221
WBGene00010650	wild-type	hrde-2(qe20)	1.76083	0.0145969
WBGene00175035	wild-type	hrde-2(qe20)	1.75628	0.0433032
WBGene00012345	wild-type	hrde-2(qe20)	1.74759	0.0131177
WBGene00008743	wild-type	hrde-2(qe20)	1.74485	0.00348962
WBGene00016273	wild-type	hrde-2(qe20)	1.74069	0.0442162
WBGene00016587	wild-type	hrde-2(qe20)	1.74025	0.00379674
WBGene00007763	wild-type	hrde-2(qe20)	1.73756	0.0171884
WBGene00050915	wild-type	hrde-2(qe20)	1.73421	0.0387653
WBGene00021115	wild-type	hrde-2(qe20)	1.72795	0.0420823
WBGene00022761	wild-type	hrde-2(qe20)	1.72128	0.014395
WBGene00015661	wild-type	hrde-2(qe20)	1.71918	0.0370568
WBGene00044062	wild-type	hrde-2(qe20)	1.71877	0.0339774
WBGene00019997	wild-type	hrde-2(qe20)	1.71757	0.00101127
WBGene00010623	wild-type	hrde-2(qe20)	1.71258	0.00238624
WBGene00019248	wild-type	hrde-2(qe20)	1.70973	0.0236882
WBGene00017179	wild-type	hrde-2(qe20)	1.69668	0.041267
WBGene00015084	wild-type	hrde-2(qe20)	1.68861	0.0315735
WBGene00016085	wild-type	hrde-2(qe20)	1.68458	0.0424699
WBGene00018773	wild-type	hrde-2(qe20)	1.68428	0.00289215
WBGene00003435	wild-type	hrde-2(qe20)	1.68188	0.0418564
WBGene00018120	wild-type	hrde-2(qe20)	1.67786	0.0163998
WBGene00019441	wild-type	hrde-2(qe20)	1.67728	4.56763e-05
WBGene00013304	wild-type	hrde-2(qe20)	1.67668	0.040559
WBGene00044261	wild-type	hrde-2(qe20)	1.67581	0.0142357
WBGene00015456	wild-type	hrde-2(qe20)	1.67473	7.46221e-05
WBGene00017336	wild-type	hrde-2(qe20)	1.65473	0.000266372
WBGene00019431	wild-type	hrde-2(qe20)	1.64701	0.0422124
WBGene00020042	wild-type	hrde-2(qe20)	1.64118	0.0471728
WBGene00008383	wild-type	hrde-2(qe20)	1.63962	0.0477039
WBGene00001059	wild-type	hrde-2(qe20)	1.61515	0.0150865
WBGene00009511	wild-type	hrde-2(qe20)	1.61352	0.00928482
WBGene00016825	wild-type	hrde-2(qe20)	1.59945	0.0145487
WBGene00044644	wild-type	hrde-2(qe20)	1.59684	0.000304407
WBGene00021471	wild-type	hrde-2(qe20)	1.58327	0.0415613
WBGene00015944	wild-type	hrde-2(qe20)	1.58168	0.0325004
WBGene00022760	wild-type	hrde-2(qe20)	1.54419	0.0375741
WBGene00022650	wild-type	hrde-2(qe20)	1.53585	0.0146418
WBGene00021662	wild-type	hrde-2(qe20)	1.53204	0.0363603
WBGene00023172	wild-type	hrde-2(qe20)	1.52437	0.0321535
WBGene00007503	wild-type	hrde-2(qe20)	1.52213	0.0321865
WBGene00019531	wild-type	hrde-2(qe20)	1.52159	0.0205461
WBGene00021639	wild-type	hrde-2(qe20)	1.52069	0.0238125
WBGene00019972	wild-type	hrde-2(qe20)	1.51587	0.00511479
WBGene00015449	wild-type	hrde-2(qe20)	1.50742	0.000574141
WBGene00007060	wild-type	hrde-2(qe20)	1.5046	0.0071985
WBGene00015931	wild-type	hrde-2(qe20)	1.50271	0.0291408
WBGene00021633	wild-type	hrde-2(qe20)	1.49751	0.0223655
WBGene00016072	wild-type	hrde-2(qe20)	1.48852	0.0316576
WBGene00007124	wild-type	hrde-2(qe20)	1.4847	0.000288254
WBGene00019343	wild-type	hrde-2(qe20)	1.47609	0.0272551
WBGene00017279	wild-type	hrde-2(qe20)	1.47204	0.0343228
WBGene00019598	wild-type	hrde-2(qe20)	1.46787	2.3485e-06
WBGene00003067	wild-type	hrde-2(qe20)	1.46538	6.56484e-06
WBGene00235353	wild-type	hrde-2(qe20)	1.45896	0.00241444
WBGene00009754	wild-type	hrde-2(qe20)	1.45542	0.0446554
WBGene00010547	wild-type	hrde-2(qe20)	1.45113	0.0466544
WBGene00001068	wild-type	hrde-2(qe20)	1.44763	0.043599
WBGene00019789	wild-type	hrde-2(qe20)	1.44672	0.000873898
WBGene00022589	wild-type	hrde-2(qe20)	1.44482	0.0368638
WBGene00016066	wild-type	hrde-2(qe20)	1.44385	0.00969626
WBGene00022281	wild-type	hrde-2(qe20)	1.42947	8.89072e-05
WBGene00016558	wild-type	hrde-2(qe20)	1.42676	0.000121945
WBGene00010788	wild-type	hrde-2(qe20)	1.42659	0.0243883
WBGene00019517	wild-type	hrde-2(qe20)	1.4238	0.0366654
WBGene00011833	wild-type	hrde-2(qe20)	1.42235	0.0116375
WBGene00018852	wild-type	hrde-2(qe20)	1.40388	0.00282323
WBGene00001232	wild-type	hrde-2(qe20)	1.38065	1.07448e-09
WBGene00016659	wild-type	hrde-2(qe20)	1.37631	0.0359649
WBGene00011556	wild-type	hrde-2(qe20)	1.37051	0.0176024
WBGene00014836	wild-type	hrde-2(qe20)	1.36019	0.000966792
WBGene00021358	wild-type	hrde-2(qe20)	1.36011	0.0198321
WBGene00001702	wild-type	hrde-2(qe20)	1.35843	0.0446554
WBGene00219826	wild-type	hrde-2(qe20)	1.35581	0.0227229
WBGene00014154	wild-type	hrde-2(qe20)	1.33774	0.0461142
WBGene00014954	wild-type	hrde-2(qe20)	1.32644	0.00177497
WBGene00007071	wild-type	hrde-2(qe20)	1.31688	2.03409e-05
WBGene00012605	wild-type	hrde-2(qe20)	1.30673	0.00730276
WBGene00014955	wild-type	hrde-2(qe20)	1.30021	0.00022665
WBGene00018862	wild-type	hrde-2(qe20)	1.299	9.25485e-05
WBGene00045416	wild-type	hrde-2(qe20)	1.28712	0.00422423
WBGene00019200	wild-type	hrde-2(qe20)	1.28651	0.0337274
WBGene00010834	wild-type	hrde-2(qe20)	1.28297	5.58903e-05
WBGene00023421	wild-type	hrde-2(qe20)	1.25357	0.00103236
WBGene00020419	wild-type	hrde-2(qe20)	1.2464	0.00800343
WBGene00014576	wild-type	hrde-2(qe20)	1.24579	0.00484161
WBGene00017373	wild-type	hrde-2(qe20)	1.23334	0.000238412
WBGene00023284	wild-type	hrde-2(qe20)	1.23163	0.00861746
WBGene00011804	wild-type	hrde-2(qe20)	1.23024	0.000247918
WBGene00019131	wild-type	hrde-2(qe20)	1.20879	0.00148902
WBGene00021276	wild-type	hrde-2(qe20)	1.19781	2.70092e-06
WBGene00007752	wild-type	hrde-2(qe20)	1.18842	0.000511593
WBGene00018656	wild-type	hrde-2(qe20)	1.1879	0.00115669
WBGene00044258	wild-type	hrde-2(qe20)	1.18261	0.0062668
WBGene00021743	wild-type	hrde-2(qe20)	1.17031	0.000721405
WBGene00007578	wild-type	hrde-2(qe20)	1.16721	0.000143524
WBGene00000372	wild-type	hrde-2(qe20)	1.16508	0.00903542
WBGene00007244	wild-type	hrde-2(qe20)	1.16508	0.0251831
WBGene00011134	wild-type	hrde-2(qe20)	1.15916	0.0419841
WBGene00007165	wild-type	hrde-2(qe20)	1.15324	0.0110072
WBGene00011203	wild-type	hrde-2(qe20)	1.15005	0.00432213
WBGene00006404	wild-type	hrde-2(qe20)	1.13428	0.000923687
WBGene00015131	wild-type	hrde-2(qe20)	1.13427	0.00652535
WBGene00004003	wild-type	hrde-2(qe20)	1.13332	0.00264511
WBGene00004256	wild-type	hrde-2(qe20)	1.12949	0.0020332
WBGene00009342	wild-type	hrde-2(qe20)	1.12717	9.97962e-06
WBGene00019337	wild-type	hrde-2(qe20)	1.12528	0.0209286
WBGene00014884	wild-type	hrde-2(qe20)	1.12086	0.0280055
WBGene00004728	wild-type	hrde-2(qe20)	1.11089	0.000760484
WBGene00012660	wild-type	hrde-2(qe20)	1.10193	0.000589272
WBGene00003071	wild-type	hrde-2(qe20)	1.08727	0.0147118
WBGene00022378	wild-type	hrde-2(qe20)	1.06693	9.19501e-05
WBGene00006592	wild-type	hrde-2(qe20)	1.06648	0.0130449
WBGene00018898	wild-type	hrde-2(qe20)	1.04717	0.000297879
WBGene00001922	wild-type	hrde-2(qe20)	1.04579	0.0236203
WBGene00045297	wild-type	hrde-2(qe20)	1.04245	0.023774
WBGene00003497	wild-type	hrde-2(qe20)	1.04064	0.00226455
WBGene00004371	wild-type	hrde-2(qe20)	1.0325	0.00945827
WBGene00006436	wild-type	hrde-2(qe20)	1.0264	0.0218451
WBGene00013739	wild-type	hrde-2(qe20)	0.963513	0.0477039
WBGene00021073	wild-type	hrde-2(qe20)	0.959936	0.00124635
WBGene00007788	wild-type	hrde-2(qe20)	0.955313	0.0117169
WBGene00007507	wild-type	hrde-2(qe20)	0.953093	0.033282
WBGene00012360	wild-type	hrde-2(qe20)	0.947125	0.00765895
WBGene00010367	wild-type	hrde-2(qe20)	0.936587	0.00304372
WBGene00002850	wild-type	hrde-2(qe20)	0.936581	0.000341115
WBGene00007440	wild-type	hrde-2(qe20)	0.925096	0.0405067
WBGene00016120	wild-type	hrde-2(qe20)	0.917049	0.0116033
WBGene00007501	wild-type	hrde-2(qe20)	0.90489	0.0167168
WBGene00015525	wild-type	hrde-2(qe20)	0.899696	0.0110554
WBGene00016781	wild-type	hrde-2(qe20)	0.898868	0.0353429
WBGene00022360	wild-type	hrde-2(qe20)	0.893108	0.0216438
WBGene00014208	wild-type	hrde-2(qe20)	0.891985	0.00306416
WBGene00022854	wild-type	hrde-2(qe20)	0.887044	0.0393133
WBGene00019168	wild-type	hrde-2(qe20)	0.886569	0.00396294
WBGene00012999	wild-type	hrde-2(qe20)	0.881956	0.00472551
WBGene00000499	wild-type	hrde-2(qe20)	0.875385	0.0234728
WBGene00009626	wild-type	hrde-2(qe20)	0.873435	0.0239945
WBGene00021277	wild-type	hrde-2(qe20)	0.871536	0.00126666
WBGene00003060	wild-type	hrde-2(qe20)	0.867244	0.00246439
WBGene00014243	wild-type	hrde-2(qe20)	0.865467	0.000850114
WBGene00022739	wild-type	hrde-2(qe20)	0.864571	0.00308552
WBGene00012887	wild-type	hrde-2(qe20)	0.863368	0.00607118
WBGene00007966	wild-type	hrde-2(qe20)	0.86311	0.00597426
WBGene00015504	wild-type	hrde-2(qe20)	0.860369	0.00225414
WBGene00011580	wild-type	hrde-2(qe20)	0.8598	0.000710465
WBGene00013506	wild-type	hrde-2(qe20)	0.859661	0.0471728
WBGene00012184	wild-type	hrde-2(qe20)	0.854758	0.0292026
WBGene00022021	wild-type	hrde-2(qe20)	0.849323	0.00182089
WBGene00001598	wild-type	hrde-2(qe20)	0.847479	0.00106659
WBGene00019380	wild-type	hrde-2(qe20)	0.83544	0.00107975
WBGene00002247	wild-type	hrde-2(qe20)	0.834405	0.0272956
WBGene00007050	wild-type	hrde-2(qe20)	0.828752	0.00412816
WBGene00006508	wild-type	hrde-2(qe20)	0.826699	0.0036561
WBGene00012474	wild-type	hrde-2(qe20)	0.821489	0.021685
WBGene00006379	wild-type	hrde-2(qe20)	0.813881	0.0221033
WBGene00000083	wild-type	hrde-2(qe20)	0.812803	0.0132188
WBGene00003163	wild-type	hrde-2(qe20)	0.812466	0.0290547
WBGene00020068	wild-type	hrde-2(qe20)	0.80759	0.00084678
WBGene00004880	wild-type	hrde-2(qe20)	0.806259	0.00243763
WBGene00019819	wild-type	hrde-2(qe20)	0.801472	0.0292388
WBGene00004732	wild-type	hrde-2(qe20)	0.801369	0.0110894
WBGene00015686	wild-type	hrde-2(qe20)	0.797281	0.0451925
WBGene00022069	wild-type	hrde-2(qe20)	0.796285	0.0150865
WBGene00008685	wild-type	hrde-2(qe20)	0.795269	0.0309327
WBGene00003034	wild-type	hrde-2(qe20)	0.79448	0.013404
WBGene00000115	wild-type	hrde-2(qe20)	0.791683	0.00271512
WBGene00017300	wild-type	hrde-2(qe20)	0.79149	0.00213897
WBGene00020970	wild-type	hrde-2(qe20)	0.786557	0.0458527
WBGene00005023	wild-type	hrde-2(qe20)	0.777171	0.0420823
WBGene00000962	wild-type	hrde-2(qe20)	0.763366	0.00536169
WBGene00019515	wild-type	hrde-2(qe20)	0.762836	0.0439083
WBGene00011071	wild-type	hrde-2(qe20)	0.762031	0.00584279
WBGene00004187	wild-type	hrde-2(qe20)	0.760014	0.00117625
WBGene00003798	wild-type	hrde-2(qe20)	0.759621	0.0131637
WBGene00001829	wild-type	hrde-2(qe20)	0.758645	0.0373925
WBGene00013006	wild-type	hrde-2(qe20)	0.757168	0.0280928
WBGene00000550	wild-type	hrde-2(qe20)	0.753683	0.00189551
WBGene00003530	wild-type	hrde-2(qe20)	0.752212	0.0208526
WBGene00002637	wild-type	hrde-2(qe20)	0.751542	0.0167168
WBGene00019940	wild-type	hrde-2(qe20)	0.741933	0.0325367
WBGene00004111	wild-type	hrde-2(qe20)	0.740504	0.0405067
WBGene00004411	wild-type	hrde-2(qe20)	0.739129	0.006598
WBGene00009922	wild-type	hrde-2(qe20)	0.738694	0.0273304
WBGene00015635	wild-type	hrde-2(qe20)	0.737789	0.0162361
WBGene00020408	wild-type	hrde-2(qe20)	0.736522	0.0403912
WBGene00011376	wild-type	hrde-2(qe20)	0.732913	0.00806404
WBGene00008145	wild-type	hrde-2(qe20)	0.73147	0.0351225
WBGene00002244	wild-type	hrde-2(qe20)	0.725023	0.00324945
WBGene00004166	wild-type	hrde-2(qe20)	0.722805	0.0125359
WBGene00012692	wild-type	hrde-2(qe20)	0.722093	0.00751203
WBGene00007975	wild-type	hrde-2(qe20)	0.72072	0.0194943
WBGene00011240	wild-type	hrde-2(qe20)	0.719589	0.0483788
WBGene00003915	wild-type	hrde-2(qe20)	0.716606	0.0422124
WBGene00000079	wild-type	hrde-2(qe20)	0.715919	0.0092326
WBGene00004355	wild-type	hrde-2(qe20)	0.714825	0.018475
WBGene00002152	wild-type	hrde-2(qe20)	0.712961	0.00398864
WBGene00016117	wild-type	hrde-2(qe20)	0.709842	0.0323065
WBGene00011276	wild-type	hrde-2(qe20)	0.709442	0.0466019
WBGene00021613	wild-type	hrde-2(qe20)	0.708988	0.0133445
WBGene00003002	wild-type	hrde-2(qe20)	0.706538	0.0208015
WBGene00004753	wild-type	hrde-2(qe20)	0.704535	0.0242006
WBGene00018891	wild-type	hrde-2(qe20)	0.700028	0.0148632
WBGene00019510	wild-type	hrde-2(qe20)	0.69948	0.00903542
WBGene00004747	wild-type	hrde-2(qe20)	0.698985	0.0376664
WBGene00017344	wild-type	hrde-2(qe20)	0.698821	0.0342169
WBGene00021754	wild-type	hrde-2(qe20)	0.698438	0.0123156
WBGene00010369	wild-type	hrde-2(qe20)	0.696616	0.0464103
WBGene00012845	wild-type	hrde-2(qe20)	0.695819	0.0299194
WBGene00003777	wild-type	hrde-2(qe20)	0.693114	0.0315343
WBGene00002010	wild-type	hrde-2(qe20)	0.692918	0.0120777
WBGene00008399	wild-type	hrde-2(qe20)	0.69254	0.0352366
WBGene00003062	wild-type	hrde-2(qe20)	0.69229	0.0141496
WBGene00004178	wild-type	hrde-2(qe20)	0.691929	0.0265909
WBGene00000770	wild-type	hrde-2(qe20)	0.691274	0.0233329
WBGene00002066	wild-type	hrde-2(qe20)	0.689212	0.00518223
WBGene00021749	wild-type	hrde-2(qe20)	0.688832	0.0451737
WBGene00012584	wild-type	hrde-2(qe20)	0.686529	0.0202623
WBGene00011604	wild-type	hrde-2(qe20)	0.685283	0.0346175
WBGene00019629	wild-type	hrde-2(qe20)	0.685238	0.0356535
WBGene00010113	wild-type	hrde-2(qe20)	0.682719	0.0200293
WBGene00007048	wild-type	hrde-2(qe20)	0.679235	0.0442162
WBGene00007329	wild-type	hrde-2(qe20)	0.676058	0.032237
WBGene00018866	wild-type	hrde-2(qe20)	0.675992	0.0102837
WBGene00015313	wild-type	hrde-2(qe20)	0.67348	0.0250481
WBGene00016194	wild-type	hrde-2(qe20)	0.670008	0.0158911
WBGene00019608	wild-type	hrde-2(qe20)	0.668541	0.0175322
WBGene00020171	wild-type	hrde-2(qe20)	0.668448	0.0224616
WBGene00001601	wild-type	hrde-2(qe20)	0.665782	0.0126872
WBGene00019259	wild-type	hrde-2(qe20)	0.662441	0.0272441
WBGene00004040	wild-type	hrde-2(qe20)	0.661363	0.019212
WBGene00000772	wild-type	hrde-2(qe20)	0.661134	0.0262217
WBGene00006933	wild-type	hrde-2(qe20)	0.661133	0.0339774
WBGene00016250	wild-type	hrde-2(qe20)	0.660323	0.00966178
WBGene00001538	wild-type	hrde-2(qe20)	0.658698	0.041745
WBGene00007756	wild-type	hrde-2(qe20)	0.65864	0.0409472
WBGene00004978	wild-type	hrde-2(qe20)	0.658448	0.0198968
WBGene00022350	wild-type	hrde-2(qe20)	0.656934	0.0325234
WBGene00003073	wild-type	hrde-2(qe20)	0.656595	0.0181247
WBGene00021555	wild-type	hrde-2(qe20)	0.655682	0.041355
WBGene00012316	wild-type	hrde-2(qe20)	0.651592	0.0329296
WBGene00016392	wild-type	hrde-2(qe20)	0.649135	0.0424823
WBGene00020284	wild-type	hrde-2(qe20)	0.646158	0.0168894
WBGene00007027	wild-type	hrde-2(qe20)	0.644819	0.0457414
WBGene00006497	wild-type	hrde-2(qe20)	0.643086	0.0153172
WBGene00004094	wild-type	hrde-2(qe20)	0.640841	0.0225866
WBGene00003827	wild-type	hrde-2(qe20)	0.640456	0.0419841
WBGene00002228	wild-type	hrde-2(qe20)	0.639025	0.0377753
WBGene00008878	wild-type	hrde-2(qe20)	0.638183	0.0398496
WBGene00016650	wild-type	hrde-2(qe20)	0.63621	0.0464286
WBGene00015743	wild-type	hrde-2(qe20)	0.635752	0.0307304
WBGene00016907	wild-type	hrde-2(qe20)	0.634527	0.0198521
WBGene00017435	wild-type	hrde-2(qe20)	0.633051	0.0234728
WBGene00011043	wild-type	hrde-2(qe20)	0.632078	0.0183425
WBGene00012896	wild-type	hrde-2(qe20)	0.630222	0.0354844
WBGene00000479	wild-type	hrde-2(qe20)	0.630172	0.0305898
WBGene00022462	wild-type	hrde-2(qe20)	0.628838	0.0460176
WBGene00002845	wild-type	hrde-2(qe20)	0.628143	0.0368204
WBGene00004378	wild-type	hrde-2(qe20)	0.627182	0.0376493
WBGene00006776	wild-type	hrde-2(qe20)	0.625232	0.0498754
WBGene00011605	wild-type	hrde-2(qe20)	0.620802	0.0208872
WBGene00018512	wild-type	hrde-2(qe20)	0.616675	0.0345986
WBGene00021660	wild-type	hrde-2(qe20)	0.616341	0.0351225
WBGene00002694	wild-type	hrde-2(qe20)	0.61481	0.0426945
WBGene00021681	wild-type	hrde-2(qe20)	0.614626	0.0396035
WBGene00002078	wild-type	hrde-2(qe20)	0.613098	0.0294044
WBGene00010908	wild-type	hrde-2(qe20)	0.609761	0.0318088
WBGene00013994	wild-type	hrde-2(qe20)	0.607207	0.0459879
WBGene00020297	wild-type	hrde-2(qe20)	0.598821	0.018475
WBGene00020915	wild-type	hrde-2(qe20)	0.595109	0.0307351
WBGene00013997	wild-type	hrde-2(qe20)	0.591376	0.0419731
WBGene00003914	wild-type	hrde-2(qe20)	0.590619	0.0183676
WBGene00022159	wild-type	hrde-2(qe20)	0.590153	0.0426801
WBGene00007227	wild-type	hrde-2(qe20)	0.584659	0.0377753
WBGene00018782	wild-type	hrde-2(qe20)	0.580414	0.0487209
WBGene00017641	wild-type	hrde-2(qe20)	0.574219	0.0272956
WBGene00009993	wild-type	hrde-2(qe20)	0.571031	0.0466544
WBGene00001596	wild-type	hrde-2(qe20)	0.56342	0.0393133
WBGene00016073	wild-type	hrde-2(qe20)	0.560922	0.0466544
WBGene00001337	wild-type	hrde-2(qe20)	0.558644	0.0428432
WBGene00018496	wild-type	hrde-2(qe20)	0.542919	0.0233071
WBGene00009250	wild-type	hrde-2(qe20)	0.518787	0.0261741
WBGene00010247	wild-type	hrde-2(qe20)	0.473276	0.0294793
WBGene00011619	wild-type	hrde-2(qe20)	0.449319	0.0376664
WBGene00017872	wild-type	hrde-2(qe20)	0.436133	0.0330882
WBGene00009670	wild-type	hrde-2(qe20)	0.414742	0.0422124
WBGene00013823	wild-type	hrde-2(qe20)	0.402403	0.0418927
WBGene00044393	wild-type	hrde-2(qe20)	0.3969	0.0419841
WBGene00013795	wild-type	hrde-2(qe20)	0.386991	0.0395606

## Sheet: hrde-2 upmRNA_downsRNA
Supplementary Data 6, Sheet 6.WAGO class and sperm class genes with significantly up-regulated mRNA(>1 log2FoldChange) and significantly reduced HRDE-1 binding in hrde-2 mutant(< -1 log2FoldChange) animals at 20ºC
WAGO class genes				Sperm class genes
Gene name	mRNA log2FC	sRNA log2FC		Gene name	mRNA log2FC	sRNA log2FC
WBGene00000497	1.02516	-1.30151		WBGene00000497	1.02516	-1.30151
WBGene00000546	2.77001	-1.43084		WBGene00000546	2.77001	-1.43084
WBGene00000864	1.94802	-1.07952		WBGene00000864	1.94802	-1.07952
WBGene00001119	2.31932	-1.75978		WBGene00001119	2.31932	-1.75978
WBGene00002248	1.81309	-1.78744		WBGene00001246	3.10838	-1.50457
WBGene00003614	2.04745	-2.53851		WBGene00001944	2.25919	-2.11929
WBGene00004256	1.12949	-1.26216		WBGene00003424	3.21844	-2.29754
WBGene00006592	1.06648	-2.59893		WBGene00003425	3.55729	-3.17279
WBGene00006902	1.73813	-2.21023		WBGene00003429	2.71635	-2.47527
WBGene00007060	1.5046	-1.3387		WBGene00003431	2.75639	-2.75363
WBGene00007125	2.68885	-3.08746		WBGene00003432	2.43415	-2.48824
WBGene00007378	2.84946	-1.00147		WBGene00003434	2.98545	-2.68764
WBGene00007791	1.8939	-1.344		WBGene00003435	1.68188	-2.9176
WBGene00009005	2.16617	-2.17494		WBGene00003438	2.73235	-2.31285
WBGene00009511	1.61352	-2.03967		WBGene00003442	3.12266	-2.98371
WBGene00009695	3.15433	-1.48052		WBGene00003443	2.81202	-3.14693
WBGene00009846	1.93993	-1.46426		WBGene00003444	2.5466	-2.51113
WBGene00009962	2.04888	-2.12248		WBGene00003446	2.31315	-2.81401
WBGene00011777	2.0015	-1.99892		WBGene00003448	1.78043	-2.24061
WBGene00011964	1.99624	-1.95149		WBGene00003449	2.12839	-2.85252
WBGene00012040	1.90217	-2.1278		WBGene00003450	1.89953	-2.64433
WBGene00012191	1.88022	-1.99309		WBGene00003452	2.15819	-2.76879
WBGene00012228	2.21876	-1.22882		WBGene00003456	4.01792	-2.22114
WBGene00012486	3.27354	-1.94174		WBGene00003457	3.37553	-2.59731
WBGene00012549	2.88005	-1.97417		WBGene00003458	2.53274	-2.78199
WBGene00012577	2.67844	-2.6844		WBGene00003463	2.24785	-2.86945
WBGene00012786	1.81225	-2.24274		WBGene00003464	2.2552	-2.67049
WBGene00012831	2.17624	-1.71962		WBGene00003465	1.79473	-2.89252
WBGene00013036	2.49024	-2.2615		WBGene00003466	3.82141	-2.43188
WBGene00013152	2.74428	-2.44897		WBGene00003467	2.35936	-3.06915
WBGene00013832	2.05688	-1.94862		WBGene00003468	2.00466	-2.90946
WBGene00013953	7.00665	-1.70834		WBGene00003469	2.67835	-3.47783
WBGene00013954	5.53622	-1.2313		WBGene00003470	2.83641	-2.91042
WBGene00013999	2.92418	-2.44787		WBGene00003614	2.04745	-2.53851
WBGene00014082	2.88712	-1.99018		WBGene00004256	1.12949	-1.26216
WBGene00014121	2.4368	-2.10272		WBGene00004965	2.87782	-1.62843
WBGene00014836	1.36019	-2.87105		WBGene00004966	1.06977	-1.25677
WBGene00014884	1.12086	-2.68208		WBGene00006038	2.35799	-3.23777
WBGene00014977	2.22226	-1.91724		WBGene00006039	2.62483	-3.20857
WBGene00015229	2.69438	-1.73867		WBGene00006040	1.803	-1.82217
WBGene00015765	2.24026	-1.95336		WBGene00006044	2.78235	-2.30733
WBGene00015896	2.47218	-2.26339		WBGene00006047	3.54672	-1.90612
WBGene00016273	1.74069	-1.0595		WBGene00006048	2.52638	-3.18294
WBGene00016299	1.09324	-1.71449		WBGene00006050	2.548	-1.97552
WBGene00016512	2.18176	-2.22028		WBGene00006051	2.34776	-1.64817
WBGene00016551	4.89059	-1.47425		WBGene00006052	2.64207	-1.96145
WBGene00016558	1.42676	-2.43652		WBGene00006053	2.43728	-1.96386
WBGene00016953	2.35344	-1.51025		WBGene00006056	2.69709	-1.03273
WBGene00017264	3.53426	-1.6082		WBGene00007060	1.5046	-1.3387
WBGene00017441	2.70517	-1.43957		WBGene00007081	2.88285	-1.51932
WBGene00018575	4.56227	-1.47768		WBGene00007159	2.89478	-1.57188
WBGene00018648	5.73459	-2.35804		WBGene00007239	1.44735	-1.73677
WBGene00018773	1.68428	-2.03015		WBGene00007249	1.83009	-1.55562
WBGene00019070	2.70662	-2.06119		WBGene00007274	2.07716	-2.02524
WBGene00019303	1.19459	-1.87226		WBGene00007308	2.8683	-1.71746
WBGene00019517	1.4238	-2.49671		WBGene00007320	3.64829	-2.72644
WBGene00019991	3.07826	-2.37806		WBGene00007337	1.99948	-2.13576
WBGene00020313	1.28464	-2.90958		WBGene00007354	2.67822	-1.44951
WBGene00021678	3.5337	-1.23074		WBGene00007378	2.84946	-1.00147
WBGene00021968	1.77506	-1.28456		WBGene00007457	2.71777	-1.15555
WBGene00022030	1.33788	-1.8003		WBGene00007538	2.36772	-2.11747
WBGene00022589	1.44482	-1.97154		WBGene00007597	1.38037	-1.38568
WBGene00043952	1.14282	-2.1164		WBGene00007613	1.89444	-3.75592
WBGene00044258	1.18261	-1.52174		WBGene00007714	2.59092	-1.06414
WBGene00044541	3.12785	-1.06668		WBGene00007733	2.74872	-1.90582
WBGene00045297	1.04245	-1.58296		WBGene00007734	4.52904	-1.34523
WBGene00206497	1.91848	-2.61058		WBGene00007763	1.73756	-1.18851
				WBGene00007777	2.72228	-1.45498
				WBGene00007791	1.8939	-1.344
				WBGene00007977	2.89687	-2.29872
				WBGene00007986	2.51237	-1.75371
				WBGene00007987	1.82667	-1.12597
				WBGene00008001	2.17741	-1.4498
				WBGene00008063	3.37301	-2.75503
				WBGene00008074	2.85162	-1.33294
				WBGene00008125	2.77048	-3.22818
				WBGene00008541	2.69454	-2.34422
				WBGene00008590	2.32433	-2.36318
				WBGene00008649	2.78196	-2.55223
				WBGene00008650	2.24895	-1.10259
				WBGene00008724	2.59723	-1.86223
				WBGene00009005	2.16617	-2.17494
				WBGene00009031	2.90564	-2.62389
				WBGene00009075	1.97664	-1.65158
				WBGene00009143	2.67346	-1.49503
				WBGene00009269	2.87816	-2.18703
				WBGene00009313	2.16559	-1.28564
				WBGene00009324	2.42946	-1.39194
				WBGene00009344	3.18948	-1.4147
				WBGene00009449	3.02257	-3.74145
				WBGene00009457	2.49815	-2.78771
				WBGene00009459	2.30886	-2.15136
				WBGene00009463	2.74264	-1.32286
				WBGene00009470	2.46334	-1.85964
				WBGene00009511	1.61352	-2.03967
				WBGene00009641	2.56151	-1.02282
				WBGene00009682	2.5726	-3.85852
				WBGene00009695	3.15433	-1.48052
				WBGene00009759	1.17657	-1.34557
				WBGene00009846	1.93993	-1.46426
				WBGene00009884	3.23923	-2.06693
				WBGene00009938	1.82709	-1.04413
				WBGene00009941	2.58422	-2.70404
				WBGene00009948	2.5157	-1.21311
				WBGene00009959	2.8182	-1.8342
				WBGene00009962	2.04888	-2.12248
				WBGene00010046	2.78263	-1.3378
				WBGene00010091	2.5963	-2.47902
				WBGene00010114	4.22656	-1.48214
				WBGene00010136	2.5726	-1.21038
				WBGene00010254	2.82831	-1.13648
				WBGene00010457	4.06702	-1.70028
				WBGene00010466	2.49073	-2.90643
				WBGene00010474	1.91964	-2.88319
				WBGene00010486	2.98172	-1.22134
				WBGene00010574	2.69678	-1.4459
				WBGene00010611	2.63806	-1.26056
				WBGene00010612	2.65429	-1.42355
				WBGene00010623	1.71258	-1.30886
				WBGene00010633	2.43664	-2.86206
				WBGene00010651	2.68362	-1.25699
				WBGene00010679	3.88189	-1.85738
				WBGene00010834	1.28297	-1.00203
				WBGene00010933	4.21816	-1.03406
				WBGene00011134	1.15916	-1.9217
				WBGene00011173	3.05708	-2.73952
				WBGene00011214	3.01253	-1.28475
				WBGene00011378	2.0084	-2.13646
				WBGene00011401	3.42551	-1.97321
				WBGene00011466	3.06535	-1.34697
				WBGene00011617	4.30028	-1.9891
				WBGene00011748	2.41954	-1.15278
				WBGene00011777	2.0015	-1.99892
				WBGene00011795	2.84528	-1.79571
				WBGene00011911	2.4563	-2.23621
				WBGene00011954	4.03513	-1.02056
				WBGene00011964	1.99624	-1.95149
				WBGene00011968	2.62815	-2.22967
				WBGene00012010	1.7682	-1.45756
				WBGene00012087	2.47909	-1.38186
				WBGene00012174	2.60398	-1.27979
				WBGene00012191	1.88022	-1.99309
				WBGene00012223	4.31216	-2.40988
				WBGene00012249	2.56843	-1.44957
				WBGene00012294	3.58234	-5.22054
				WBGene00012357	3.17604	-2.96803
				WBGene00012486	3.27354	-1.94174
				WBGene00012547	4.80018	-2.13257
				WBGene00012549	2.88005	-1.97417
				WBGene00012595	2.73173	-1.42094
				WBGene00012605	1.30673	-1.42397
				WBGene00012781	2.32364	-2.39781
				WBGene00012784	1.80344	-2.35141
				WBGene00012786	1.81225	-2.24274
				WBGene00012809	2.84452	-1.83676
				WBGene00012827	3.0206	-1.90911
				WBGene00012831	2.17624	-1.71962
				WBGene00012871	2.99464	-2.72118
				WBGene00012905	1.89497	-2.0671
				WBGene00012926	2.53432	-3.18726
				WBGene00012946	1.01894	-1.79023
				WBGene00013033	1.94782	-1.67491
				WBGene00013036	2.49024	-2.2615
				WBGene00013087	2.22591	-1.9203
				WBGene00013138	2.67159	-1.8381
				WBGene00013170	2.82024	-2.50136
				WBGene00013299	2.15635	-1.28428
				WBGene00013318	3.20117	-1.52706
				WBGene00013449	2.18827	-1.56767
				WBGene00013452	3.50347	-2.52047
				WBGene00013473	3.23508	-1.81513
				WBGene00013474	3.00374	-1.96224
				WBGene00013523	2.31823	-3.34349
				WBGene00013524	2.671	-1.26473
				WBGene00013657	2.31865	-1.508
				WBGene00013700	2.63654	-1.26793
				WBGene00013854	2.97864	-1.93407
				WBGene00013858	2.3975	-3.52655
				WBGene00013879	4.52301	-1.33691
				WBGene00013886	2.00785	-1.70139
				WBGene00013887	3.192	-1.44573
				WBGene00013956	3.14298	-1.98363
				WBGene00013987	2.56501	-2.26119
				WBGene00013988	1.95428	-1.64829
				WBGene00013999	2.92418	-2.44787
				WBGene00014007	3.43088	-1.07782
				WBGene00014082	2.88712	-1.99018
				WBGene00014104	2.86623	-2.6706
				WBGene00014121	2.4368	-2.10272
				WBGene00014129	1.01842	-2.26859
				WBGene00014154	1.33774	-1.0321
				WBGene00014169	3.13769	-1.51644
				WBGene00014240	2.14181	-2.14856
				WBGene00014665	1.83208	-2.31262
				WBGene00014884	1.12086	-2.68208
				WBGene00015024	2.7688	-1.38417
				WBGene00015051	3.06026	-1.22813
				WBGene00015084	1.68861	-2.63572
				WBGene00015089	2.67378	-1.37626
				WBGene00015094	2.89873	-2.16642
				WBGene00015229	2.69438	-1.73867
				WBGene00015230	4.052	-1.34633
				WBGene00015345	1.21415	-2.05838
				WBGene00015348	2.64891	-2.85991
				WBGene00015386	2.34157	-2.03888
				WBGene00015449	1.50742	-1.90938
				WBGene00015572	2.59007	-1.48007
				WBGene00015573	4.74336	-1.92633
				WBGene00015689	2.19619	-1.85178
				WBGene00015765	2.24026	-1.95336
				WBGene00015907	2.57663	-3.72742
				WBGene00015944	1.58168	-1.57424
				WBGene00015982	2.76943	-1.59994
				WBGene00015987	2.67071	-1.30582
				WBGene00016040	2.94896	-1.64015
				WBGene00016054	2.93191	-1.98154
				WBGene00016058	2.57088	-2.48317
				WBGene00016083	2.70878	-2.00522
				WBGene00016085	1.68458	-1.33558
				WBGene00016161	3.01691	-2.077
				WBGene00016181	2.09037	-1.60906
				WBGene00016211	2.99867	-2.4004
				WBGene00016288	3.22048	-1.34012
				WBGene00016322	2.33296	-2.15738
				WBGene00016336	2.00342	-2.901
				WBGene00016357	2.36227	-1.35796
				WBGene00016399	2.7049	-1.35768
				WBGene00016414	2.96451	-1.73036
				WBGene00016420	2.54563	-1.97575
				WBGene00016447	2.18543	-2.80058
				WBGene00016461	2.96829	-1.61602
				WBGene00016512	2.18176	-2.22028
				WBGene00016551	4.89059	-1.47425
				WBGene00016612	2.4893	-2.07814
				WBGene00016765	1.09996	-1.14851
				WBGene00016826	2.5812	-1.09772
				WBGene00016953	2.35344	-1.51025
				WBGene00017058	1.91027	-2.94207
				WBGene00017059	2.83432	-3.08298
				WBGene00017112	3.19475	-2.56128
				WBGene00017114	3.1886	-2.15371
				WBGene00017213	5.0934	-1.04581
				WBGene00017264	3.53426	-1.6082
				WBGene00017325	2.28481	-1.9355
				WBGene00017384	2.43426	-1.18854
				WBGene00017386	2.712	-2.01463
				WBGene00017441	2.70517	-1.43957
				WBGene00017542	3.16156	-2.66727
				WBGene00017910	1.91561	-1.13394
				WBGene00017978	3.47273	-2.94121
				WBGene00018081	2.11854	-1.18018
				WBGene00018083	2.26203	-2.24342
				WBGene00018119	3.27254	-1.67262
				WBGene00018120	1.67786	-2.93669
				WBGene00018121	3.0141	-2.88882
				WBGene00018178	4.14056	-2.51183
				WBGene00018196	2.97367	-2.29701
				WBGene00018253	2.61226	-2.57559
				WBGene00018347	2.40783	-1.4313
				WBGene00018359	2.07935	-1.02869
				WBGene00018394	2.33228	-2.97031
				WBGene00018497	2.3067	-2.38779
				WBGene00018500	4.10328	-3.06992
				WBGene00018531	3.17437	-2.23506
				WBGene00018773	1.68428	-2.03015
				WBGene00018840	1.24073	-1.98937
				WBGene00019024	4.70359	-1.07102
				WBGene00019026	3.05979	-2.92878
				WBGene00019200	1.28651	-1.004
				WBGene00019303	1.19459	-1.87226
				WBGene00019337	1.12528	-1.45777
				WBGene00019343	1.47609	-1.01251
				WBGene00019372	1.72959	-1.67871
				WBGene00019410	2.72851	-1.31428
				WBGene00019431	1.64701	-1.07891
				WBGene00019512	1.38319	-2.32636
				WBGene00020003	2.51113	-1.0711
				WBGene00020019	1.01126	-1.70758
				WBGene00020084	3.13302	-2.37473
				WBGene00020105	2.14748	-1.13332
				WBGene00020313	1.28464	-2.90958
				WBGene00020350	2.57403	-1.25745
				WBGene00020370	2.10159	-2.3938
				WBGene00020414	3.69924	-1.18564
				WBGene00020598	4.4665	-1.24569
				WBGene00020635	3.57911	-1.11978
				WBGene00020713	2.70317	-2.62083
				WBGene00020715	3.51364	-3.8787
				WBGene00020840	2.36454	-1.96356
				WBGene00020860	4.21131	-3.05214
				WBGene00020898	3.05719	-1.90888
				WBGene00020905	2.65968	-1.73784
				WBGene00020987	2.35496	-1.77537
				WBGene00020990	2.90257	-1.27682
				WBGene00021115	1.72795	-1.17678
				WBGene00021154	2.74597	-1.64581
				WBGene00021207	2.6019	-1.52938
				WBGene00021398	2.42254	-2.99324
				WBGene00021472	2.3127	-1.78763
				WBGene00021608	2.43351	-2.56797
				WBGene00021633	1.49751	-1.50364
				WBGene00021650	1.83256	-1.40658
				WBGene00021678	3.5337	-1.23074
				WBGene00021968	1.77506	-1.28456
				WBGene00021969	3.09455	-1.60513
				WBGene00021993	3.26019	-2.02948
				WBGene00021996	2.74813	-2.78502
				WBGene00022008	3.82879	-1.31867
				WBGene00022030	1.33788	-1.8003
				WBGene00022143	2.26422	-2.35669
				WBGene00022589	1.44482	-1.97154
				WBGene00022621	3.19854	-1.82703
				WBGene00022634	2.63204	-1.03029
				WBGene00022706	1.87529	-1.58045
				WBGene00022708	2.33644	-1.37369
				WBGene00022751	2.58556	-3.19101
				WBGene00022754	2.2679	-2.86542
				WBGene00022760	1.54419	-2.90076
				WBGene00022890	5.34881	-1.78773
				WBGene00023424	2.40768	-2.25535
				WBGene00043147	2.63602	-3.2204
				WBGene00043743	2.49635	-1.87864
				WBGene00043952	1.14282	-2.1164
				WBGene00044062	1.71877	-1.34691
				WBGene00044122	3.3426	-1.39446
				WBGene00044177	2.91322	-1.68571
				WBGene00044205	2.53954	-2.24212
				WBGene00044261	1.67581	-1.94714
				WBGene00044333	3.65716	-2.02057
				WBGene00044388	2.72394	-1.61108
				WBGene00044447	4.03902	-1.3996
				WBGene00044475	2.8844	-1.25136
				WBGene00044476	3.11513	-1.37199
				WBGene00044741	1.8185	-1.04543
				WBGene00045060	1.16997	-1.51617
				WBGene00045306	1.94525	-1.44493
				WBGene00045355	2.65005	-2.62455
				WBGene00077569	1.3273	-2.22036
				WBGene00086554	2.48318	-1.00974
				WBGene00194647	1.3527	-2.08745
				WBGene00194703	2.60864	-1.02093
				WBGene00194787	2.24598	-1.59169
				WBGene00194894	2.37197	-1.99922
				WBGene00194912	3.44499	-1.03339
				WBGene00195072	1.71427	-2.42486
				WBGene00195178	2.80671	-1.05065
				WBGene00235297	2.47641	-2.12883
				WBGene00235300	2.25724	-1.18197
				WBGene00235359	2.04495	-2.49403
