# Supplementary material for: HRDE-2 drives small RNA specificity for the nuclear Argonaute protein HRDE-1
Source: Nat Commun. 2024 Feb 1;15:957. doi: 10.1038/s41467-024-45245-8 (PMC10834429; doi:10.1038/s41467-024-45245-8)
Supplement: Supplementary file 12 — Source Data [file 41467_2024_45245_MOESM12_ESM.xlsx]

## Sheet: Figure 1
Fig. 1e
group	distance
1_HRDE2_to_SIMR1	0.88386
1_HRDE2_to_SIMR1	0.256579
1_HRDE2_to_SIMR1	1.72707
1_HRDE2_to_SIMR1	1.18656
1_HRDE2_to_SIMR1	1.47959
1_HRDE2_to_SIMR1	1.53886
1_HRDE2_to_SIMR1	1.58135
1_HRDE2_to_SIMR1	1.63588
1_HRDE2_to_SIMR1	0.405525
1_HRDE2_to_SIMR1	1.27902
1_HRDE2_to_SIMR1	0.740489
1_HRDE2_to_SIMR1	1.06077
1_HRDE2_to_SIMR1	1.21285
1_HRDE2_to_SIMR1	0.815261
1_HRDE2_to_SIMR1	1.09067
1_HRDE2_to_SIMR1	0.324092
1_HRDE2_to_SIMR1	2.01147
1_HRDE2_to_SIMR1	1.17864
1_HRDE2_to_SIMR1	1.42844
1_HRDE2_to_SIMR1	1.13761
1_HRDE2_to_SIMR1	1.165
1_HRDE2_to_SIMR1	1.09779
1_HRDE2_to_SIMR1	1.14374
1_HRDE2_to_SIMR1	1.26955
2_HRDE2_to_MUT16	9.42418
2_HRDE2_to_MUT16	5.76358
2_HRDE2_to_MUT16	7.94432
2_HRDE2_to_MUT16	5.5803
2_HRDE2_to_MUT16	12.7335
2_HRDE2_to_MUT16	9.27091
2_HRDE2_to_MUT16	13.1026
2_HRDE2_to_MUT16	9.87871
2_HRDE2_to_MUT16	7.65943
2_HRDE2_to_MUT16	5.14955
2_HRDE2_to_MUT16	5.52221
2_HRDE2_to_MUT16	8.91538
2_HRDE2_to_MUT16	14.374
2_HRDE2_to_MUT16	6.79569
2_HRDE2_to_MUT16	2.62248
2_HRDE2_to_MUT16	2.18996
2_HRDE2_to_MUT16	8.01456
2_HRDE2_to_MUT16	7.93092
2_HRDE2_to_MUT16	12.5864
2_HRDE2_to_MUT16	10.3614
2_HRDE2_to_MUT16	12.1339
2_HRDE2_to_MUT16	12.431
2_HRDE2_to_MUT16	10.8904
2_HRDE2_to_MUT16	12.8869
3_SIMR1_to_MUT16	8.71133
3_SIMR1_to_MUT16	5.60756
3_SIMR1_to_MUT16	6.2678
3_SIMR1_to_MUT16	4.53516
3_SIMR1_to_MUT16	11.4363
3_SIMR1_to_MUT16	7.75437
3_SIMR1_to_MUT16	11.6604
3_SIMR1_to_MUT16	8.27616
3_SIMR1_to_MUT16	7.34572
3_SIMR1_to_MUT16	3.88124
3_SIMR1_to_MUT16	5.51012
3_SIMR1_to_MUT16	7.90028
3_SIMR1_to_MUT16	13.2101
3_SIMR1_to_MUT16	5.99564
3_SIMR1_to_MUT16	1.81031
3_SIMR1_to_MUT16	2.10298
3_SIMR1_to_MUT16	6.01812
3_SIMR1_to_MUT16	6.7848
3_SIMR1_to_MUT16	11.2761
3_SIMR1_to_MUT16	9.29535
3_SIMR1_to_MUT16	11.0188
3_SIMR1_to_MUT16	11.4009
3_SIMR1_to_MUT16	9.76539
3_SIMR1_to_MUT16	11.6879

## Sheet: Figure 3
Fig. 3f
group	distance
1_HRDE1_to_SIMR1	2.56778
1_HRDE1_to_SIMR1	1.43661
1_HRDE1_to_SIMR1	1.39339
1_HRDE1_to_SIMR1	1.01349
1_HRDE1_to_SIMR1	1.22848
1_HRDE1_to_SIMR1	1.34576
1_HRDE1_to_SIMR1	2.1139
1_HRDE1_to_SIMR1	2.02123
1_HRDE1_to_SIMR1	1.67129
1_HRDE1_to_SIMR1	0.687086
1_HRDE1_to_SIMR1	1.09257
1_HRDE1_to_SIMR1	1.98485
1_HRDE1_to_SIMR1	0.784575
1_HRDE1_to_SIMR1	1.3033
1_HRDE1_to_SIMR1	2.43617
1_HRDE1_to_SIMR1	1.42852
1_HRDE1_to_SIMR1	0.902387
1_HRDE1_to_SIMR1	0.860244
1_HRDE1_to_SIMR1	1.21604
1_HRDE1_to_SIMR1	0.749689
1_HRDE1_to_SIMR1	0.598297
1_HRDE1_to_SIMR1	0.822485
1_HRDE1_to_SIMR1	0.971016
1_HRDE1_to_SIMR1	1.11187
2_HRDE1_to_MUT16	5.42743
2_HRDE1_to_MUT16	11.3516
2_HRDE1_to_MUT16	3.36824
2_HRDE1_to_MUT16	4.38462
2_HRDE1_to_MUT16	2.01587
2_HRDE1_to_MUT16	6.33417
2_HRDE1_to_MUT16	2.17113
2_HRDE1_to_MUT16	1.68517
2_HRDE1_to_MUT16	10.0885
2_HRDE1_to_MUT16	7.7033
2_HRDE1_to_MUT16	7.0105
2_HRDE1_to_MUT16	4.30346
2_HRDE1_to_MUT16	5.78198
2_HRDE1_to_MUT16	9.07635
2_HRDE1_to_MUT16	8.27686
2_HRDE1_to_MUT16	7.26603
2_HRDE1_to_MUT16	4.552
2_HRDE1_to_MUT16	3.54741
2_HRDE1_to_MUT16	4.74884
2_HRDE1_to_MUT16	4.7871
2_HRDE1_to_MUT16	2.73995
2_HRDE1_to_MUT16	9.95693
2_HRDE1_to_MUT16	4.70586
2_HRDE1_to_MUT16	1.87546
3_SIMR1_to_MUT16	4.79906
3_SIMR1_to_MUT16	11.0341
3_SIMR1_to_MUT16	3.33327
3_SIMR1_to_MUT16	4.8635
3_SIMR1_to_MUT16	3.00166
3_SIMR1_to_MUT16	6.63609
3_SIMR1_to_MUT16	1.39757
3_SIMR1_to_MUT16	1.52654
3_SIMR1_to_MUT16	9.35402
3_SIMR1_to_MUT16	8.24382
3_SIMR1_to_MUT16	7.74794
3_SIMR1_to_MUT16	5.98661
3_SIMR1_to_MUT16	6.19262
3_SIMR1_to_MUT16	8.82068
3_SIMR1_to_MUT16	7.17228
3_SIMR1_to_MUT16	7.18238
3_SIMR1_to_MUT16	4.84996
3_SIMR1_to_MUT16	3.97054
3_SIMR1_to_MUT16	4.76043
3_SIMR1_to_MUT16	5.28136
3_SIMR1_to_MUT16	3.45418
3_SIMR1_to_MUT16	10.2013
3_SIMR1_to_MUT16	5.06218
3_SIMR1_to_MUT16	1.95776

## Sheet: Figure 4
Fig. 4b					Fig. 4c
samples	raw intensity-rep1	raw intensity-rep2	normalized Ave intensity		stains	HRDE-1 intensity value	HRDE-2 intensity value	normalized ratio
wt-1 10X	19126	13016	1		background	0.064	0.16	N/A
wt-2 12X	107470	59069	5.07862		wild-type	2.493	0.57	1
wt-3 14X	534637	258407	23.9032		mut-2	3.214	1.251	2.05191
wt-4 16X	1124056	711958	56.7349		HK-AA	0.085	0.979	231.051
HK-AA-1 10X	0	2473	0.0949985
HK-AA-2 12X	0	3041	0.116818
HK-AA-3 14X	0	1392	0.0534726
HK-AA-4 16X	17387	32401	1.6992
mut-2-1 10X	10760	526	0.301498
mut-2-2 12X	19815	18791	1.23985
mut-2-3 14X	95186	67532	5.08258
mut-2-4 16X	437025	267581	21.7038
